# Supplementary material for: Genetic evolution of influenza H9N2 viruses isolated from various hosts in China from 1994 to 2013
Source: Emerg Microbes Infect. 2017 Nov 29;6(11):e106–. doi: 10.1038/emi.2017.94 (PMC5717095; doi:10.1038/emi.2017.94)
Supplement: Supplementary Dataset S1 [file emi201794x4.xlsx]

## Sheet: cx_trees
Supplementary Dataset S1 The information of all 730 H9N2 subtype influenza virus isolated in China from 1994 to 2013.
Strain Name	PB2	PB1	PA	HA	NP	NA	M	NS	Year	Province	Host	Genotype	Group
A/Chicken/Beijing/1/1994	0	0	1	5	1	2	2	3	1994	Beijing	Chicken	G01	major
A/Chicken/Hong Kong/739/1994	0	0	1	1	1	2	2	3	1994	Hong Kong	Chicken	G70	transient
A/chicken/Shandong/7/1996	0	0	1	5	1	2	2	5	1996	Shandong	Chicken	G02	major
A/Quail/Shanghai/8/1996	0	0	1	12	1	2	2	6	1996	Shanghai	Quail	G09	major
A/Chicken/Shandong/6/1996	0	0	1	5	1	2	2	5	1996	Shandong	Chicken	G02	major
A/Chicken/Guangdong/11/1997	0	0	1	5	1	2	2	3	1997	Guangdong	Chicken	G01	major
A/chicken/Guangdong/5/1997	0	0	1	5	1	2	2	3	1997	Guangdong	Chicken	G01	major
A/Duck/Nanjing/1/1997	0	0	1	5	1	2	2	5	1997	Jiangsu	Duck	G02	major
A/Quail/Hong Kong/G1/1997	7	1	2	4	3	3	3	2	1997	Hong Kong	Quail	G112	major
A/duck/Nanjing/2/1997	0	0	1	5	1	2	2	5	1997	Jiangsu	Duck	G02	major
A/Chicken/Heilongjiang/10/1997	0	0	1	5	1	2	2	5	1997	Heilongjiang	Chicken	G02	major
A/Muscovy duck/Fujian/CL/1997	0	0	1	5	1	2	2	5	1997	Fujian	Muscovy Duck	G02	major
A/Duck/Hong Kong/Y439/1997	2	2	6	2	4	0	1	0	1997	Hong Kong	Duck	G72	transient
A/Chicken/Hong Kong/G9/1997	7	1	1	7	1	1	2	4	1997	Hong Kong	Chicken	G04	transient
A/Duck/Hong Kong/Y280/1997	0	0	1	11	1	2	2	4	1997	Hong Kong	Duck	G71	transient
A/Pigeon/Hong Kong/Y233/1997	7	1	1	7	1	1	2	4	1997	Hong Kong	Pigeon	G04	transient
A/chicken/Shenzhen/9/1997	7	1	1	7	1	1	2	4	1997	Shenzhen	Chicken	G04	transient
A/Chicken/Hong Kong/G23/1997	7	1	1	7	1	1	2	4	1997	Hong Kong	Chicken	G04	transient
A/Chicken/Sichuan/5/1997	7	1	2	8	1	1	3	3	1997	Sichuan	Chicken	G03	transient
A/chicken/Guangdong/6/1997	7	1	1	7	1	1	2	4	1997	Guangdong	Chicken	G04	transient
A/Swine/Hong Kong/10/1998	0	0	1	6	1	2	2	6	1998	Hong Kong	Swine	G73	transient
A/Chicken/Beijing/8/1998	0	0	1	12	1	2	2	4	1998	Beijing	Chicken	G05	major
A/chicken/Henan/5/1998	0	0	1	12	1	2	2	6	1998	Henan	Chicken	G09	major
A/chicken/Henan/nd/1998	6	5	7	5	6	2	0	0	1998	Henan	Chicken	G113	transient
A/chicken/Shijiazhuang/2/1998	0	0	1	5	1	2	2	7	1998	Hebei	Chicken	G07	major
A/Chicken/Shanghai/F/1998	6	5	7	5	6	2	2	7	1998	Shanghai	Chicken	G08	major
A/chicken/Ningxia/4/1999	0	0	1	12	1	2	2	4	1999	Ningxia	Chicken	G05	major
A/Chicken/Ningxia/5/1999	0	0	1	5	1	2	2	4	1999	Ningxia	Chicken	G10	major
A/Guangzhou/333/1999	7	1	2	5	1	1	3	6	1999	Guangdong	Human	G75	major
A/chicken/Gansu/2/1999	0	0	1	12	1	2	2	4	1999	Gansu	Chicken	G05	major
A/chicken/Hubei/01/1999	0	0	1	12	1	2	2	4	1999	Hubei	Chicken	G05	major
A/chicken/Guangxi/4/1999	7	0	4	12	3	1	2	4	1999	Guangxi	Chicken	G11	transient
A/Hong Kong/1073/1999	7	1	2	4	3	3	3	2	1999	Hong Kong	Human	G112	major
A/Chicken/Shijiazhuang/2/1999	0	0	1	5	1	2	2	7	1999	Hebei	Chicken	G07	major
A/chicken/Guangxi/9/1999	7	1	2	8	1	2	2	2	1999	Guangxi	Chicken	G13	transient
A/chicken/Guangxi/KMIII/1999	7	1	2	8	1	2	2	2	1999	Guangxi	Chicken	G13	transient
A/chicken/Guangxi/10/1999	7	1	2	8	1	1	2	2	1999	Guangxi	Chicken	G12	transient
A/quail/Shantou/2061/2000	7	1	2	3	3	3	3	2	2000	Guangdong	Quail	G74	major
A/chicken/Shantou/1579/2000	5	2	4	15	5	2	2	4	2000	Guangdong	Chicken	G18	major
A/Chicken/Guangdong/10/2000	0	0	1	15	1	1	2	6	2000	Guangdong	Chicken	G17	major
A/chicken/Guangxi/6/2000	5	1	4	12	5	1	2	4	2000	Guangxi	Chicken	G25	transient
A/quail/Shantou/1318/2000	5	2	4	5	5	2	3	4	2000	Guangdong	Quail	G78	transient
A/chicken/Jiangsu/1/2000	0	0	1	15	1	1	2	6	2000	Jiangsu	Chicken	G17	major
A/chicken/Shantou/1322/2000	5	2	4	8	5	2	2	4	2000	Guangdong	Chicken	G14	major
A/chicken/Hebei/31/2000	0	0	1	12	1	2	2	4	2000	Hebei	Chicken	G05	major
A/chicken/Shantou/1690/2000	5	2	4	8	5	2	2	4	2000	Guangdong	Chicken	G14	major
A/chicken/Shantou/94/2000	5	2	4	8	5	2	2	6	2000	Guangdong	Chicken	G23	transient
A/chicken/Guangdong/4/2000	0	0	1	12	1	2	2	6	2000	Guangdong	Chicken	G09	major
A/chicken/Fujian/25/2000	0	0	1	5	1	2	2	4	2000	Fujian	Chicken	G10	major
A/chicken/Shantou/2098/2000	5	2	4	12	5	1	2	4	2000	Guangdong	Chicken	G15	major
A/Duck/Shantou/2143/2000	5	2	4	12	5	1	2	4	2000	Guangdong	Duck	G15	major
A/chicken/China/Guangxi1/2000	4	0	0	12	1	1	2	6	2000	China	Chicken	G21	transient
A/Duck/Shantou/1881/2000	5	2	4	12	5	1	2	4	2000	Guangdong	Duck	G15	major
A/quail/Shantou/1310/2000	7	1	2	3	3	3	3	2	2000	Guangdong	Quail	G74	major
A/chicken/Heilongjiang/35/2000	7	1	2	5	2	1	2	6	2000	Heilongjiang	Chicken	G19	transient
A/quail/Shantou/782/2000	7	1	2	3	3	3	3	2	2000	Guangdong	Quail	G74	major
A/partridge/Shantou/1800/2000	7	1	2	5	1	1	3	6	2000	Guangdong	Partridge	G75	major
A/quail/Shantou/243/2000	7	1	2	5	1	1	3	6	2000	Guangdong	Quail	G75	major
A/partridge/Shantou/2063/2000	7	1	2	5	1	1	3	6	2000	Guangdong	Partridge	G75	major
A/quail/Shantou/2816/2000	7	1	2	3	3	3	3	6	2000	Guangdong	Quail	G77	major
A/silky chicken/Shantou/1818/2000	5	2	4	12	5	1	2	4	2000	Guangdong	Silkie Chicken	G15	major
A/Duck/Shantou/2144/2000	5	2	4	12	5	1	2	4	2000	Guangdong	Duck	G15	major
A/chicken/China/Guangxi14/2000	4	1	0	12	3	1	2	4	2000	China	Chicken	G22	transient
A/partridge/Shantou/24/2000	7	1	4	5	1	1	3	6	2000	Guangdong	Partridge	G114	major
A/Guinea fowl/Shantou/1677/2000	5	2	4	12	5	2	2	4	2000	Guangdong	Guinea Fowl	G24	major
A/chicken/Shantou/212/2000	5	2	4	12	5	2	2	4	2000	Guangdong	Chicken	G24	major
A/Wild Duck/Nanchang/2-0480/2000	0	0	1	13	1	2	2	4	2000	Jiangxi	Wild Duck	G76	major
A/chicken/China/Guangxi17/2000	7	1	0	14	3	1	2	4	2000	China	Chicken	G16	transient
A/Quail/Nanchang/2-0460/2000	5	0	4	8	5	2	2	6	2000	Jiangxi	Quail	G79	transient
A/chicken/Henan/26/2000	7	0	1	14	1	2	2	4	2000	Henan	Chicken	G20	transient
A/Duck/Shantou/2134/2000	7	1	4	5	1	1	3	6	2000	Guangdong	Duck	G114	major
A/quail/Shantou/1820/2000	5	2	4	12	5	2	2	4	2000	Guangdong	Quail	G24	major
A/chicken/Shantou/3173/2001	0	0	1	15	1	1	2	6	2001	Guangdong	Chicken	G17	major
A/chicken/Shantou/2712/2001	5	2	4	15	5	1	2	4	2001	Guangdong	Chicken	G31	major
A/chicken/Shantou/5319/2001	5	2	4	15	5	1	2	4	2001	Guangdong	Chicken	G31	major
A/duck/Shantou/5401/2001	5	2	4	15	5	1	2	4	2001	Guangdong	Duck	G31	major
A/chicken/Shantou/3778/2001	5	2	4	15	5	1	2	4	2001	Guangdong	Chicken	G31	major
A/silky chicken/Shantou/2619/2001	5	2	4	15	5	1	2	4	2001	Guangdong	Silkie Chicken	G31	major
A/duck/Shantou/5459/2001	5	2	4	15	5	1	2	4	2001	Guangdong	Duck	G31	major
A/chicken/Shantou/4208/2001	5	2	4	15	5	1	2	4	2001	Guangdong	Chicken	G31	major
A/chicken/Shantou/5028/2001	5	2	4	15	5	1	2	4	2001	Guangdong	Chicken	G31	major
A/chicken/Shantou/1126/2001	0	0	1	12	1	1	2	6	2001	Guangdong	Chicken	G30	major
A/chicken/Shantou/5714/2001	5	2	4	15	5	1	2	4	2001	Guangdong	Chicken	G31	major
A/quail/Shantou/5675/2001	7	1	6	15	1	1	3	6	2001	Guangdong	Quail	G48	major
A/quail/Shantou/5663/2001	7	1	6	15	1	1	3	6	2001	Guangdong	Quail	G48	major
A/chicken/Shantou/1205/2001	0	0	1	12	1	1	2	6	2001	Guangdong	Chicken	G30	major
A/quail/Shantou/4762/2001	7	1	2	5	3	3	3	6	2001	Guangdong	Quail	G80	transient
A/partridge/Shantou/4829/2001	7	1	6	5	1	1	3	6	2001	Guangdong	Partridge	G47	major
A/partridge/Shantou/3720/2001	5	2	4	15	5	1	2	4	2001	Guangdong	Partridge	G31	major
A/quail/Shantou/1158/2001	5	0	4	15	5	1	2	6	2001	Guangdong	Quail	G28	transient
A/quail/Shantou/1242/2001	7	1	2	3	3	3	2	6	2001	Guangdong	Quail	G81	transient
A/chicken/Shandong/241/2001	0	0	1	12	1	2	2	7	2001	Shandong	Chicken	G33	transient
A/chicken/Shanghai/10/2001	6	5	7	8	6	2	2	4	2001	Shanghai	Chicken	G29	major
A/quail/Shantou/1461/2001	7	1	4	5	1	1	3	6	2001	Guangdong	Quail	G114	major
A/chicken/Guangdong/47/2001	0	0	1	15	1	1	2	6	2001	Guangdong	Chicken	G17	major
A/quail/Shantou/4179/2001	7	1	4	5	1	1	3	6	2001	Guangdong	Quail	G114	major
A/quail/Shantou/1425/2001	7	1	4	5	1	1	3	6	2001	Guangdong	Quail	G114	major
A/partridge/Shantou/4541/2001	7	1	6	5	1	1	3	6	2001	Guangdong	Partridge	G47	major
A/chicken/Shantou/1608/2001	5	0	4	15	5	1	2	6	2001	Guangdong	Chicken	G28	transient
A/chicken/Jilin/53/2001	0	0	1	12	1	1	2	6	2001	Jilin	Chicken	G30	major
A/quail/Shantou/850/2001	5	2	4	12	5	2	2	4	2001	Guangdong	Quail	G24	major
A/quail/Shantou/222/2001	7	1	2	3	3	3	3	2	2001	Guangdong	Quail	G74	major
A/quail/Shantou/1235/2001	7	1	2	3	3	3	3	6	2001	Guangdong	Quail	G77	major
A/chicken/Shantou/1890/2001	5	2	4	12	5	1	2	4	2001	Guangdong	Chicken	G15	major
A/quail/Shantou/1912/2001	7	1	2	3	3	3	3	6	2001	Guangdong	Quail	G77	major
A/quail/Shantou/2462/2001	7	1	2	3	3	3	3	2	2001	Guangdong	Quail	G74	major
A/quail/Shantou/1555/2001	7	1	2	3	3	3	3	6	2001	Guangdong	Quail	G77	major
A/Guinea fowl/Shantou/2076/2001	7	1	2	3	3	3	3	2	2001	Guangdong	Guinea Fowl	G74	major
A/quail/Shantou/2111/2001	7	1	2	3	3	3	3	2	2001	Guangdong	Quail	G74	major
A/quail/Shantou/4641/2001	7	1	2	3	3	3	3	2	2001	Guangdong	Quail	G74	major
A/chicken/Nanchang/4-301/2001	5	2	4	14	5	2	2	4	2001	Jiangxi	Chicken	G27	transient
A/partridge/Shantou/2875/2001	7	1	2	3	3	3	3	2	2001	Guangdong	Partridge	G74	major
A/chicken/Heilongjiang/48/2001	6	5	7	12	6	2	2	6	2001	Heilongjiang	Chicken	G32	transient
A/chicken/Guangdong/56/2001	6	5	7	8	6	1	2	7	2001	Guangdong	Chicken	G26	transient
A/chicken/Shantou/4342/2002	5	2	4	15	5	2	2	6	2002	Guangdong	Chicken	G38	transient
A/chicken/Jiangsu/7/2002	6	5	7	5	6	2	2	0	2002	Jiangsu	Chicken	G06	major
A/partridge/Shantou/3811/2002	7	1	6	5	1	1	3	6	2002	Guangdong	Partridge	G47	major
A/quail/Shantou/4203/2002	7	1	6	3	3	3	3	2	2002	Guangdong	Quail	G83	major
A/chicken/Beijing/nl/2002	6	5	7	5	6	2	2	1	2002	Beijing	Chicken	G39	transient
A/chicken/Shandong/244/2002	6	0	1	5	1	2	2	7	2002	Shandong	Chicken	G36	transient
A/chicken/Yunnan/522/2002	7	1	1	8	3	1	2	4	2002	Yunnan	Chicken	G34	major
A/chukkar/Shantou/465/2002	7	1	6	5	1	1	3	6	2002	Guangdong	Chukkar	G47	major
A/chicken/Guangdong/21/2002	0	0	1	15	1	1	2	6	2002	Guangdong	Chicken	G17	major
A/quail/Shantou/4700/2002	7	1	6	3	3	3	3	2	2002	Guangdong	Quail	G83	major
A/chukkar/Shantou/1059/2002	7	1	6	5	1	1	3	6	2002	Guangdong	Chukkar	G47	major
A/chicken/Yunnan/955/2002	7	1	1	8	3	1	2	4	2002	Yunnan	Chicken	G34	major
A/quail/Shantou/1038/2002	4	1	6	5	6	1	3	6	2002	Guangdong	Quail	G84	transient
A/duck/Shantou/4359/2002	7	1	6	12	6	1	2	6	2002	Guangdong	Duck	G85	major
A/quail/Shantou/3851/2002	7	1	6	3	3	3	3	2	2002	Guangdong	Quail	G83	major
A/chicken/Hunan/774/2002	6	5	7	8	6	2	2	7	2002	Hunan	Chicken	G116	major
A/duck/Jiangsu/nf/2002	6	0	7	5	0	2	2	7	2002	Jiangsu	Duck	G82	transient
A/chukkar/Shantou/469/2002	7	1	6	5	1	1	3	6	2002	Guangdong	Chukkar	G47	major
A/chicken/Henan/43/2002	0	0	1	12	1	1	2	6	2002	Henan	Chicken	G30	major
A/quail/Shantou/396/2002	7	1	6	5	6	1	3	6	2002	Guangdong	Quail	G86	major
A/chicken/Shantou/439/2002	5	2	4	15	5	1	2	4	2002	Guangdong	Chicken	G31	major
A/partridge/Shantou/49/2002	5	2	4	15	5	1	2	4	2002	Guangdong	Partridge	G31	major
A/quail/Shantou/1551/2002	7	1	2	3	3	3	3	2	2002	Guangdong	Quail	G74	major
A/chicken/Shantou/2204/2002	5	2	4	15	5	1	2	4	2002	Guangdong	Chicken	G31	major
A/quail/Shantou/365/2002	7	1	6	5	6	1	3	6	2002	Guangdong	Quail	G86	major
A/chicken/Shantou/4/2002	5	2	4	15	5	1	2	4	2002	Guangdong	Chicken	G31	major
A/duck/Shantou/32/2002	5	2	4	15	5	1	2	4	2002	Guangdong	Duck	G31	major
A/partridge/Shantou/354/2002	7	1	6	5	6	1	3	6	2002	Guangdong	Partridge	G86	major
A/duck/Shantou/4103/2002	5	2	4	15	5	1	2	6	2002	Guangdong	Duck	G37	major
A/quail/Shantou/69/2002	7	1	2	3	3	3	3	2	2002	Guangdong	Quail	G74	major
A/chukkar/Shantou/338/2002	7	1	6	5	6	1	3	6	2002	Guangdong	Chukkar	G86	major
A/chicken/Shantou/4144/2002	5	2	4	15	5	1	2	6	2002	Guangdong	Chicken	G37	major
A/quail/Shantou/786/2002	5	2	4	15	5	1	2	4	2002	Guangdong	Quail	G31	major
A/quail/Shantou/384/2002	7	1	6	5	6	1	3	6	2002	Guangdong	Quail	G86	major
A/chicken/Shantou/4608/2002	5	2	4	15	5	1	2	6	2002	Guangdong	Chicken	G37	major
A/chicken/Shantou/4617/2003	6	5	6	15	6	1	2	6	2003	Guangdong	Chicken	G41	major
A/chicken/Shantou/69/2003	5	2	4	15	5	1	2	6	2003	Guangdong	Chicken	G37	major
A/duck/Fujian/MH/2003	0	0	1	5	1	2	2	5	2003	Fujian	Duck	G02	major
A/chicken/Yunnan/5653/2003	7	1	1	8	3	1	2	4	2003	Yunnan	Chicken	G34	major
A/partridge/Shantou/3987/2003	5	2	4	15	5	1	3	4	2003	Guangdong	Partridge	G91	transient
A/chicken/Shantou/1689/2003	5	2	4	15	5	1	2	6	2003	Guangdong	Chicken	G37	major
A/chicken/Shantou/2686/2003	5	2	4	15	6	2	2	6	2003	Guangdong	Chicken	G43	transient
A/swine/Shandong/8/2003	5	2	4	8	5	2	2	4	2003	Shandong	Swine	G14	major
A/quail/Shantou/335/2003	7	1	6	3	3	3	3	2	2003	Guangdong	Quail	G83	major
A/chicken/Shantou/944/2003	5	2	4	15	5	1	2	6	2003	Guangdong	Chicken	G37	major
A/quail/Shantou/4850/2003	7	1	6	3	3	3	3	2	2003	Guangdong	Quail	G83	major
A/pheasant/Shantou/3716/2003	7	1	6	15	6	1	2	6	2003	Guangdong	Pheasant	G46	major
A/quail/Shantou/2615/2003	7	1	6	15	1	1	2	6	2003	Guangdong	Quail	G87	transient
A/quail/Shantou/3308/2003	7	1	6	3	3	3	3	2	2003	Guangdong	Quail	G83	major
A/partridge/Shantou/2803/2003	5	2	4	15	5	1	2	6	2003	Guangdong	Partridge	G37	major
A/quail/Shantou/3502/2003	7	1	6	15	6	1	2	6	2003	Guangdong	Quail	G46	major
A/quail/Shantou/308/2003	7	1	6	3	3	3	3	2	2003	Guangdong	Quail	G83	major
A/quail/Shantou/3768/2003	7	1	6	3	3	3	3	2	2003	Guangdong	Quail	G83	major
A/quail/Shantou/4038/2003	7	1	6	15	3	1	2	6	2003	Guangdong	Quail	G90	transient
A/chicken/Shantou/3341/2003	6	5	6	15	6	1	2	6	2003	Guangdong	Chicken	G41	major
A/duck/Shantou/3728/2003	6	5	6	15	6	1	2	6	2003	Guangdong	Duck	G41	major
A/partridge/Shantou/4321/2003	6	5	6	15	6	1	2	6	2003	Guangdong	Partridge	G41	major
A/silky chicken/Shantou/4600/2003	6	5	6	15	6	1	2	6	2003	Guangdong	Silkie Chicken	G41	major
A/chicken/Shantou/4435/2003	6	5	6	15	6	1	2	6	2003	Guangdong	Chicken	G41	major
A/Ck/HK/YU577/2003	6	0	7	12	6	2	2	7	2003	Hong Kong	Chicken	G89	transient
A/chicken/Yunnan/1147/2003	7	1	1	8	3	1	2	4	2003	Yunnan	Chicken	G34	major
A/chicken/Shantou/4101/2003	6	5	6	15	5	1	2	6	2003	Guangdong	Chicken	G42	transient
A/chicken/Shantou/3040/2003	6	5	6	15	6	1	2	6	2003	Guangdong	Chicken	G41	major
A/duck/Shantou/3577/2003	6	5	6	15	6	1	2	6	2003	Guangdong	Duck	G41	major
A/quail/Shantou/4044/2003	7	1	6	3	3	3	3	2	2003	Guangdong	Quail	G83	major
A/partridge/Shantou/3487/2003	6	5	6	15	6	1	2	6	2003	Guangdong	Partridge	G41	major
A/SCk/HK/YU663/2003	6	0	7	12	6	2	2	7	2003	Hong Kong	Silkie Chicken	G89	transient
A/Ck/HK/NT142/2003	7	1	6	12	6	1	2	6	2003	Hong Kong	Chicken	G85	major
A/chicken/Shantou/1404/2003	6	0	7	12	6	1	2	7	2003	Guangdong	Chicken	G40	transient
A/duck/Shantou/3460/2003	5	2	4	15	5	1	2	6	2003	Guangdong	Duck	G37	major
A/chukkar/Shantou/4635/2003	6	5	6	15	6	1	2	6	2003	Guangdong	Chukkar	G41	major
A/quail/Shantou/3856/2003	7	1	6	15	1	1	3	6	2003	Guangdong	Quail	G48	major
A/duck/Shantou/3658/2003	7	1	6	5	1	1	3	6	2003	Guangdong	Duck	G47	major
A/pheasant/Shantou/511/2003	5	2	4	5	5	1	3	6	2003	Guangdong	Pheasant	G88	transient
A/quail/Shantou/3008/2003	7	1	6	3	3	3	3	2	2003	Guangdong	Quail	G83	major
A/pheasant/Shantou/4340/2003	5	5	6	15	6	1	2	6	2003	Guangdong	Pheasant	G92	transient
A/partridge/Shantou/4889/2003	7	1	6	5	1	1	3	6	2003	Guangdong	Partridge	G47	major
A/pheasant/Shantou/4469/2003	7	1	6	5	1	1	3	6	2003	Guangdong	Pheasant	G47	major
A/quail/Shantou/1978/2003	7	1	6	5	1	1	3	6	2003	Guangdong	Quail	G47	major
A/chukkar/Shantou/4350/2003	7	1	6	5	1	1	3	6	2003	Guangdong	Chukkar	G47	major
A/quail/Shantou/1140/2003	7	1	6	5	1	1	3	6	2003	Guangdong	Quail	G47	major
A/quail/Shantou/1780/2003	5	2	6	5	5	1	3	6	2003	Guangdong	Quail	G117	transient
A/HK/2108/2003	7	1	6	5	1	1	3	6	2003	Hong Kong	Human	G47	major
A/quail/Shantou/149/2003	7	1	6	5	1	1	3	6	2003	Guangdong	Quail	G47	major
A/Gf/HK/SSP607/2003	7	1	6	5	1	1	3	6	2003	Hong Kong	Guinea Fowl	G47	major
A/chukkar/Shantou/1039/2003	7	1	6	5	1	1	3	6	2003	Guangdong	Chukkar	G47	major
A/pheasant/Shantou/443/2003	7	1	6	5	1	1	3	6	2003	Guangdong	Pheasant	G47	major
A/pheasant/Shantou/4116/2003	7	1	6	5	1	1	3	6	2003	Guangdong	Pheasant	G47	major
A/chukkar/Shantou/3980/2003	7	1	6	5	1	1	3	6	2003	Guangdong	Chukkar	G47	major
A/swine/Shandong/3/2003	6	5	7	8	6	2	2	7	2003	Shandong	Swine	G116	major
A/quail/Shantou/2608/2003	7	1	6	5	1	1	3	6	2003	Guangdong	Quail	G47	major
A/partridge/Shantou/600/2003	7	1	6	5	1	1	3	6	2003	Guangdong	Partridge	G47	major
A/pheasant/Shantou/3530/2003	7	1	6	5	1	1	3	6	2003	Guangdong	Pheasant	G47	major
A/partridge/Shantou/4093/2003	7	1	6	5	1	1	3	6	2003	Guangdong	Partridge	G47	major
A/swine/Shandong/w4/2003	6	5	7	8	6	2	2	7	2003	Shandong	Swine	G116	major
A/pheasant/Shantou/4709/2003	7	1	6	5	1	1	3	6	2003	Guangdong	Pheasant	G47	major		9
A/chukkar/Shantou/5866/2004	6	0	6	12	6	1	2	6	2004	Guangdong	Chukkar	G44	major
A/partridge/Shantou/6415/2004	6	0	6	12	6	1	2	6	2004	Guangdong	Partridge	G44	major
A/chicken/Shantou/4726/2004	6	0	6	12	6	1	2	6	2004	Guangdong	Chicken	G44	major
A/Guinea fowl/Shantou/6627/2004	6	0	6	12	6	1	2	6	2004	Guangdong	Guinea Fowl	G44	major
A/chicken/Shantou/1926/2004	5	2	4	15	5	2	2	4	2004	Guangdong	Chicken	G18	major
A/silky chicken/Shantou/6020/2004	6	0	6	12	6	1	2	6	2004	Guangdong	Silkie Chicken	G44	major
A/chicken/Shantou/1138/2004	7	1	6	15	6	1	2	6	2004	Guangdong	Chicken	G46	major
A/swine/Jiangxi/1/2004	0	0	1	12	1	1	2	6	2004	Jiangxi	Swine	G30	major
A/chicken/Shantou/6911/2004	6	0	6	12	6	1	2	6	2004	Guangdong	Chicken	G44	major
A/pheasant/Shantou/7501/2004	7	1	6	5	6	1	3	6	2004	Guangdong	Pheasant	G86	major
A/silky chicken/Shantou/1826/2004	5	2	4	15	5	2	2	4	2004	Guangdong	Silkie Chicken	G18	major
A/chicken/Shantou/2692/2004	5	2	4	15	5	2	2	4	2004	Guangdong	Chicken	G18	major
A/chicken/Guangxi/2441/2004	6	4	7	8	6	2	2	7	2004	Guangxi	Chicken	G35	major
A/partridge/Shantou/7075/2004	6	0	6	12	6	1	2	6	2004	Guangdong	Partridge	G44	major
A/Guinea fowl/Shantou/5852/2004	6	0	6	12	6	1	2	6	2004	Guangdong	Guinea Fowl	G44	major
A/Duck/Hubei/W1/2004	0	0	1	12	1	2	2	4	2004	Hubei	Duck	G05	major
A/chicken/Guangxi/1857/2004	6	4	7	8	6	2	2	7	2004	Guangxi	Chicken	G35	major
A/chicken/Hebei/274/2004	0	0	1	12	1	2	2	4	2004	Hebei	Chicken	G05	major
A/chicken/Shantou/5630/2004	6	0	6	12	6	1	2	6	2004	Guangdong	Chicken	G44	major
A/swine/Jiangxi/wx2/2004	0	0	1	12	1	1	2	6	2004	Jiangxi	Swine	G30	major
A/pheasant/Shantou/45/2004	4	1	6	15	6	1	2	6	2004	Guangdong	Pheasant	G93	transient
A/pheasant/Shantou/7315/2004	6	0	6	12	6	1	2	6	2004	Guangdong	Pheasant	G44	major
A/quail/Shantou/6648/2004	6	0	6	12	6	1	2	6	2004	Guangdong	Quail	G44	major
A/quail/Shantou/1475/2004	7	1	6	3	3	3	3	2	2004	Guangdong	Quail	G83	major
A/chicken/Shantou/6319/2004	6	0	6	12	6	1	2	6	2004	Guangdong	Chicken	G44	major
A/quail/Shantou/6046/2004	6	0	6	12	6	1	2	6	2004	Guangdong	Quail	G44	major
A/chicken/Shantou/2994/2004	5	2	4	15	5	2	2	4	2004	Guangdong	Chicken	G18	major
A/pheasant/Shantou/6607/2004	6	0	6	12	6	1	2	6	2004	Guangdong	Pheasant	G44	major
A/duck/Shantou/7488/2004	8	3	7	2	4	0	1	0	2004	Guangdong	Duck	G96	transient
A/quail/Shantou/403/2004	7	1	6	3	3	3	3	2	2004	Guangdong	Quail	G83	major
A/duck/Jiangsu/9/2004	6	5	7	5	6	2	2	7	2004	Jiangsu	Duck	G08	major
A/silky chicken/Shantou/473/2004	7	1	6	5	1	1	3	6	2004	Guangdong	Silkie Chicken	G47	major
A/partridge/Shantou/1405/2004	7	1	6	5	1	1	3	6	2004	Guangdong	Partridge	G47	major
A/partridge/Shantou/688/2004	7	1	6	5	1	1	3	6	2004	Guangdong	Partridge	G47	major
A/partridge/Shantou/1651/2004	7	1	6	5	1	1	3	6	2004	Guangdong	Partridge	G47	major
A/chukkar/Shantou/6288/2004	7	1	6	5	1	1	3	6	2004	Guangdong	Chukkar	G47	major
A/pheasant/Shantou/7814/2004	7	1	6	5	1	1	3	6	2004	Guangdong	Pheasant	G47	major
A/chukkar/Shantou/1447/2004	7	1	6	5	1	1	3	6	2004	Guangdong	Chukkar	G47	major
A/partridge/Shantou/7343/2004	7	1	6	5	1	1	3	6	2004	Guangdong	Partridge	G47	major
A/pheasant/Shantou/6893/2004	7	1	6	5	1	1	3	6	2004	Guangdong	Pheasant	G47	major
A/partridge/Shantou/6266/2004	7	1	6	5	1	1	3	6	2004	Guangdong	Partridge	G47	major
A/chicken/Jiangsu/245/2004	6	5	7	8	6	2	3	4	2004	Jiangsu	Chicken	G45	transient
A/chicken/Shantou/2402/2004	7	1	6	15	1	1	3	6	2004	Guangdong	Chicken	G48	major
A/partridge/Shantou/7936/2004	5	2	4	15	5	1	2	6	2004	Guangdong	Partridge	G37	major
A/chicken/Shantou/7920/2004	5	2	4	15	5	1	2	6	2004	Guangdong	Chicken	G37	major
A/quail/Shantou/7731/2004	6	0	6	12	6	1	3	6	2004	Guangdong	Quail	G95	major
A/partridge/Shantou/4648/2004	6	0	6	12	6	1	3	6	2004	Guangdong	Partridge	G52	major
A/silky chicken/Shantou/7790/2004	6	0	6	12	6	1	3	6	2004	Guangdong	Silkie Chicken	G52	major
A/partridge/Shantou/6004/2004	6	0	6	12	6	1	3	6	2004	Guangdong	Partridge	G52	major
A/quail/Shantou/6794/2004	6	0	6	12	6	1	3	6	2004	Guangdong	Quail	G52	major
A/quail/Shantou/3060/2004	7	1	6	3	3	3	3	2	2004	Guangdong	Quail	G83	major
A/quail/Shantou/1883/2004	7	1	6	3	3	3	3	2	2004	Guangdong	Quail	G83	major
A/quail/Shantou/7397/2004	6	0	6	12	6	1	3	6	2004	Guangdong	Quail	G52	major
A/quail/Shantou/1865/2004	7	1	6	3	3	3	3	2	2004	Guangdong	Quail	G83	major
A/chukkar/Shantou/107/2004	7	1	6	5	1	1	3	6	2004	Guangdong	Chukkar	G47	major
A/pheasant/Shantou/841/2004	7	1	6	5	1	1	3	6	2004	Guangdong	Pheasant	G47	major
A/chukkar/Shantou/6571/2004	7	1	6	5	1	1	3	6	2004	Guangdong	Chukkar	G47	major
A/chicken/Shantou/6786/2004	7	1	6	5	1	1	3	6	2004	Guangdong	Chicken	G47	major
A/chukkar/Shantou/290/2004	7	1	6	5	1	1	3	6	2004	Guangdong	Chukkar	G47	major
A/chicken/Guangdong/TS/2004	0	0	1	5	1	2	2	4	2004	Guangdong	Chicken	G10	major
A/swine/Guangdong/wxl/2004	0	0	3	12	1	2	1	6	2004	Guangdong	Swine	G95	transient
A/pheasant/Shantou/2290/2004	7	1	6	5	1	1	3	6	2004	Guangdong	Pheasant	G47	major
A/duck/Shantou/515/2004	6	5	6	15	6	1	2	6	2004	Guangdong	Duck	G41	major
A/chukkar/Shantou/2226/2004	7	1	6	5	1	1	3	6	2004	Guangdong	Chukkar	G47	major
A/partridge/Shantou/25/2004	7	1	6	5	1	1	3	6	2004	Guangdong	Partridge	G47	major
A/duck/Shantou/163/2004	8	2	5	2	4	0	1	0	2004	Guangdong	Duck	G94	transient
A/chicken/Yunnan/3511/2004	7	1	1	8	3	1	2	4	2004	Yunnan	Chicken	G34	major
A/chicken/Shantou/99/2004	6	5	6	15	6	1	2	6	2004	Guangdong	Chicken	G41	major
A/chicken/Yunnan/3727/2004	7	1	1	8	3	1	2	4	2004	Yunnan	Chicken	G34	major
A/silky chicken/Shantou/999/2004	7	1	6	5	1	1	3	6	2004	Guangdong	Silkie Chicken	G47	major
A/pheasant/Shantou/5588/2004	6	0	6	12	6	1	2	6	2004	Guangdong	Pheasant	G44	major
A/chicken/Hunan/3369/2005	6	0	6	15	6	2	3	6	2005	Hunan	Chicken	G51	major
A/chicken/Shantou/17139/2005	6	0	6	15	6	1	3	6	2005	Guangdong	Chicken	G53	major
A/quail/Shantou/19506/2005	7	1	6	4	3	3	3	2	2005	Guangdong	Quail	G115	transient
A/quail/Shantou/21605/2005	7	1	6	4	3	3	3	2	2005	Guangdong	Quail	G115	transient
A/quail/Shantou/11195/2005	7	1	6	4	3	3	3	2	2005	Guangdong	Quail	G115	transient
A/chicken/Guangxi/1428/2005	6	0	6	15	6	2	3	6	2005	Guangxi	Chicken	G51	major
A/chicken/Hunan/2903/2005	6	0	6	15	6	2	3	6	2005	Hunan	Chicken	G51	major
A/chicken/Fujian/9104/2005	6	0	6	15	6	1	3	6	2005	Fujian	Chicken	G53	major
A/chicken/Beijing/7/2005	6	0	6	15	6	2	3	6	2005	Beijing	Chicken	G51	major
A/chicken/Fujian/9290/2005	6	0	6	15	6	1	3	6	2005	Fujian	Chicken	G53	major
A/quail/Shantou/20787/2005	7	1	6	5	3	1	3	6	2005	Guangdong	Quail	G55	transient
A/chicken/Fujian/12252/2005	6	0	6	15	6	1	3	6	2005	Fujian	Chicken	G53	major
A/chicken/Hunan/4246/2005	7	1	6	5	3	1	3	6	2005	Hunan	Chicken	G55	transient
A/chicken/Fujian/11488/2005	6	0	6	15	6	1	3	6	2005	Fujian	Chicken	G53	major
A/chicken/Hunan/5700/2005	6	0	6	15	6	2	3	6	2005	Hunan	Chicken	G51	major
A/pheasant/Shantou/21583/2005	7	1	6	5	3	1	3	6	2005	Guangdong	Pheasant	G55	transient
A/chicken/Fujian/8341/2005	6	0	6	15	6	1	3	6	2005	Fujian	Chicken	G53	major
A/chicken/Shantou/22054/2005	6	0	6	15	6	1	3	6	2005	Guangdong	Chicken	G53	major
A/chicken/Hunan/6108/2005	6	5	7	15	6	2	3	7	2005	Hunan	Chicken	G54	major
A/duck/Beijing/MG0617/2005	6	0	6	15	6	2	3	6	2005	Beijing	Duck	G51	major
A/partridge/Shantou/22102/2005	7	1	6	5	3	1	3	6	2005	Guangdong	Partridge	G55	transient
A/swine/Guangxi/S15/2005	6	4	7	8	6	2	2	7	2005	Guangxi	Swine	G35	major
A/chicken/Guangxi/55/2005	3	0	6	15	6	2	3	6	2005	Guangxi	Chicken	G54	transient
A/black-billed magpie/Guangxi/30/2005	6	4	7	8	6	2	2	7	2005	Guangxi	Black Billed Magpie	G35	major
A/bird/Guangxi/83/2005	6	4	7	8	6	2	2	7	2005	Guangxi	Bird	G35	major
A/bird/Guangxi/62/2005	6	4	7	8	6	2	2	7	2005	Guangxi	Bird	G35	major
A/chicken/Guangxi/37/2005	6	4	7	8	6	2	2	7	2005	Guangxi	Chicken	G35	major
A/bird/Guangxi/82/2005	6	4	7	8	6	2	2	7	2005	Guangxi	Bird	G35	major
A/duck/Guangxi/51/2005	6	4	7	8	6	2	2	7	2005	Guangxi	Duck	G35	major
A/chicken/Hunan/4444/2005	6	5	7	15	6	2	3	7	2005	Hunan	Chicken	G49	major
A/chicken/Guangxi/187/2005	6	4	7	8	6	2	2	7	2005	Guangxi	Chicken	G35	major
A/swine/Guangxi/S11/2005	6	4	7	8	6	2	2	7	2005	Guangxi	Swine	G35	major
A/black-billed magpie/Guangxi/29/2005	6	4	7	8	6	2	2	7	2005	Guangxi	Black Billed Magpie	G35	major
A/duck/Jiangsu/3/2005	6	5	7	5	6	2	2	0	2005	Jiangsu	Duck	G06	major
A/black-billed magpie/Guangxi/31/2005	6	4	7	8	6	2	2	7	2005	Guangxi	Black Billed Magpie	G35	major
A/chicken/Guangxi/521/2005	3	4	7	8	6	2	2	7	2005	Guangxi	Chicken	G50	transient
A/swine/Guangxi/58/2005	4	4	7	8	6	2	2	7	2005	Guangxi	Swine	G97	transient
A/silky chicken/Shantou/3581/2005	5	2	4	15	5	2	2	4	2005	Guangdong	Silkie Chicken	G18	major
A/chicken/Guangxi/2389/2005	6	5	7	8	6	2	2	4	2005	Guangxi	Chicken	G29	major
A/chicken/Beijing/243/2005	0	0	1	12	1	2	2	4	2005	Beijing	Chicken	G05	major
A/quail/Shantou/15892/2005	7	1	6	5	3	1	3	6	2005	Guangdong	Quail	G55	transient
A/chicken/Shantou/19465/2005	6	2	6	12	6	1	3	6	2005	Guangdong	Chicken	G56	transient
A/chicken/Hunan/5260/2005	6	5	7	15	6	2	3	7	2005	Hunan	Chicken	G49	major
A/duck/Beijing/31/2005	6	0	6	15	6	2	3	6	2005	Beijing	Duck	G51	major
A/pheasant/Shantou/17033/2005	7	1	6	5	3	1	3	6	2005	Guangdong	Pheasant	G55	transient
A/chicken/Shantou/14907/2005	6	0	6	15	6	1	3	6	2005	Guangdong	Chicken	G53	major
A/chicken/Fujian/9752/2005	6	0	6	15	6	1	3	6	2005	Fujian	Chicken	G53	major
A/Guinea fowl/Shantou/630/2005	7	1	6	5	1	1	3	6	2005	Guangdong	Guinea Fowl	G47	major
A/swine/Guangxi/FS2/2005	6	1	7	8	6	2	2	7	2005	Guangxi	Swine	G99	transient
A/pheasant/Shantou/111/2005	5	2	4	15	5	1	2	6	2005	Guangdong	Pheasant	G37	major
A/chicken/Shantou/55/2005	5	2	4	15	5	1	2	6	2005	Guangdong	Chicken	G37	major
A/silky chicken/Shantou/459/2005	7	1	6	12	1	1	3	6	2005	Guangdong	Silkie Chicken	G101	transient
A/quail/Shantou/8993/2005	7	1	6	12	6	1	3	6	2005	Guangdong	Quail	G98	transient
A/quail/Shantou/3143/2005	7	1	6	12	6	1	3	6	2005	Guangdong	Quail	G98	transient
A/quail/Shantou/5011/2005	7	1	6	12	6	1	3	6	2005	Guangdong	Quail	G98	transient
A/chicken/Fujian/7884/2005	6	0	6	12	6	1	2	6	2005	Fujian	Chicken	G44	major
A/pheasant/Shantou/1578/2005	7	1	6	5	1	1	3	6	2005	Guangdong	Pheasant	G47	major
A/chicken/Fujian/6960/2005	6	0	6	12	6	1	2	6	2005	Fujian	Chicken	G44	major
A/pheasant/Hong Kong/SF529/2005	6	0	6	12	6	1	2	6	2005	Hong Kong	Pheasant	G44	major
A/quail/Shantou/299/2005	6	0	6	12	6	1	2	6	2005	Guangdong	Quail	G44	major
A/chicken/Hong Kong/TP18/2005	6	0	6	12	6	1	2	6	2005	Hong Kong	Chicken	G44	major
A/chicken/Shantou/5269/2005	6	0	6	12	6	1	2	6	2005	Guangdong	Chicken	G44	major
A/chukkar/Shantou/22116/2005	7	5	6	4	3	3	3	2	2005	Guangdong	Chukkar	G100	transient
A/chicken/Fujian/4332/2005	6	0	6	12	6	1	2	6	2005	Fujian	Chicken	G44	major
A/chicken/Fujian/6188/2005	6	0	6	12	6	1	2	6	2005	Fujian	Chicken	G44	major
A/chicken/Fujian/3080/2005	6	0	6	12	6	1	2	6	2005	Fujian	Chicken	G44	major
A/silkie chicken/Hong Kong/NT400/2005	6	0	6	12	6	1	2	6	2005	Hong Kong	Silkie Chicken	G44	major
A/chicken/Hong Kong/WF204/2005	6	0	6	12	6	1	2	6	2005	Hong Kong	Chicken	G44	major
A/chicken/Shantou/6781/2005	6	0	6	12	6	1	2	6	2005	Guangdong	Chicken	G44	major
A/silky chicken/Shantou/2131/2005	6	0	6	12	6	1	2	6	2005	Guangdong	Silkie Chicken	G44	major
A/chicken/Fujian/5683/2005	6	0	6	12	6	1	2	6	2005	Fujian	Chicken	G44	major
A/Guinea fowl/Shantou/8955/2005	6	0	6	12	6	1	2	6	2005	Guangdong	Guinea Fowl	G44	major
A/chicken/Fujian/10954/2005	6	0	6	15	6	1	3	6	2005	Fujian	Chicken	G53	major
A/chicken/Fujian/7386/2005	6	0	6	12	6	1	2	6	2005	Fujian	Chicken	G44	major
A/chicken/Fujian/4820/2005	6	0	6	12	6	1	2	6	2005	Fujian	Chicken	G44	major
A/silky chicken/Shantou/1169/2005	6	0	6	12	6	1	2	6	2005	Guangdong	Silkie Chicken	G44	major
A/chicken/Shantou/22504/2005	6	0	6	12	6	1	2	6	2005	Guangdong	Chicken	G44	major
A/chicken/Hong Kong/SSP492/2005	6	0	6	12	6	1	2	6	2005	Hong Kong	Chicken	G44	major
A/chicken/Hong Kong/WF163/2005	6	0	6	12	6	1	2	6	2005	Hong Kong	Chicken	G44	major
A/chicken/Shantou/9909/2005	6	0	6	12	6	1	3	6	2005	Guangdong	Chicken	G52	major
A/chicken/Hong Kong/NT547/2005	6	0	6	12	6	1	2	6	2005	Hong Kong	Chicken	G44	major
A/chicken/Shantou/20817/2005	6	0	6	15	6	1	3	6	2005	Guangdong	Chicken	G53	major
A/pheasant/Shantou/11551/2005	6	0	6	15	6	1	3	6	2005	Guangdong	Pheasant	G53	major
A/chicken/Fujian/11302/2005	6	0	6	15	6	1	3	6	2005	Fujian	Chicken	G53	major
A/quail/Shantou/493/2005	6	0	6	12	6	1	3	6	2005	Guangdong	Quail	G52	major
A/quail/Shantou/2200/2005	6	0	6	12	6	1	3	6	2005	Guangdong	Quail	G52	major
A/chicken/Beijing/1/2006	6	0	6	15	6	2	3	6	2006	Beijing	Chicken	G51	major
A/bird/Guangxi/H1/2006	6	4	7	8	6	2	2	7	2006	Guangxi	Bird	G35	major
A/chicken/Shandong/1/2006	6	0	6	15	6	2	3	6	2006	Shandong	Chicken	G51	major
A/chicken/Beijing/20/2006	6	0	6	15	6	2	3	6	2006	Beijing	Chicken	G51	major
A/quail/Guangxi/B1/2006	6	4	7	8	6	2	2	7	2006	Guangxi	Quail	G35	major
A/chicken/Hong Kong/YU14/2006	6	0	6	12	6	1	2	6	2006	Hong Kong	Chicken	G44	major
A/chicken/Hong Kong/NT406/2006	6	0	6	12	6	1	2	6	2006	Hong Kong	Chicken	G44	major
A/chicken/Hong Kong/NKR133/2006	6	0	6	12	6	1	2	6	2006	Hong Kong	Chicken	G44	major
A/chicken/Hong Kong/SF379/2006	6	0	6	15	6	1	2	6	2006	Hong Kong	Chicken	G102	transient
A/chicken/Hong Kong/TFB130/2006	6	0	6	12	6	1	2	6	2006	Hong Kong	Chicken	G44	major
A/chicken/Hong Kong/TC176/2006	6	0	6	15	6	1	3	6	2006	Hong Kong	Chicken	G53	major
A/chicken/Hebei/L1/2006	0	0	1	12	1	2	2	4	2006	Hebei	Chicken	G05	major
A/pheasant/Hong Kong/NT458/2006	6	0	6	12	6	1	2	6	2006	Hong Kong	Pheasant	G44	major
A/chicken/Shandong/LY/2006	6	5	7	15	6	2	3	7	2006	Shandong	Chicken	G49	major
A/silkie chicken/Hong Kong/SF202/2006	6	0	6	15	6	1	3	6	2006	Hong Kong	Silkie Chicken	G53	major
A/bird/Guangxi/A1/2006	7	1	1	12	6	1	2	7	2006	Guangxi	Bird	G103	transient
A/chicken/Hong Kong/AP167W/2006	6	0	6	15	6	1	3	6	2006	Hong Kong	Chicken	G53	major
A/chicken/Zhejiang/HJ/2007	8	5	7	15	6	2	3	7	2007	Zhejiang	Chicken	G57	major
A/feces/Hunan/2-28/2007	6	5	7	15	6	2	3	7	2007	Hunan	Feces	G49	major
A/chicken/Hong Kong/YU797/2007	6	0	6	12	6	1	3	6	2007	Hong Kong	Chicken	G52	major
A/chicken/Hebei/0329/2007	6	5	7	15	6	2	3	7	2007	Hebei	Chicken	G49	major
A/environment/Hunan/5-38/2007	6	5	7	15	6	2	3	7	2007	Hunan	Environment	G49	major
A/silkie chicken/Hong Kong/NT382/2007	6	0	6	12	6	1	3	6	2007	Hong Kong	Silkie Chicken	G52	major
A/chicken/Hong Kong/TP178/2007	6	0	6	12	6	1	3	6	2007	Hong Kong	Chicken	G52	major
A/duck/Fujian/FQ107/2007	0	0	0	12	6	2	2	5	2007	Fujian	Duck	G106	transient
A/environment/Hunan/1-23/2007	6	5	7	15	6	2	3	7	2007	Hunan	Environment	G49	major
A/silkie chicken/Hong Kong/YU335/2007	6	0	6	12	6	1	2	6	2007	Hong Kong	Silkie Chicken	G44	major
A/chicken/Hong Kong/NT211W/2007	6	0	6	12	6	1	3	6	2007	Hong Kong	Chicken	G52	major
A/chicken/Hong Kong/HH45/2007	6	0	6	15	6	1	3	6	2007	Hong Kong	Chicken	G53	major
A/chicken/Shandong/237/2007	6	5	7	14	1	2	2	7	2007	Shandong	Chicken	G59	transient
A/chicken/Hong Kong/NT449/2007	7	1	6	4	3	1	3	2	2007	Hong Kong	Chicken	G104	major
A/environment/Hunan/1-70/2007	6	5	7	15	6	2	3	7	2007	Hunan	Environment	G49	major
A/chicken/Hubei/C1/2007	6	5	7	5	6	2	2	0	2007	Hubei	Chicken	G06	major
A/chicken/Shandong/317/2007	6	5	7	14	6	2	2	7	2007	Shandong	Chicken	G60	major
A/duck/Fujian/FQ2/2007	6	0	6	15	6	1	3	6	2007	Fujian	Duck	G53	major
A/chicken/Hong Kong/YU629/2007	6	0	6	12	6	1	3	6	2007	Hong Kong	Chicken	G52	major
A/pigeon/Hong Kong/WF255/2007	6	0	6	15	6	1	3	6	2007	Hong Kong	Pigeon	G53	major
A/silkie chicken/Hong Kong/FY49W/2007	6	0	6	12	6	1	3	6	2007	Hong Kong	Silkie Chicken	G52	major
A/swine/Guangxi/8/2007	0	0	1	13	1	2	2	4	2007	Guangxi	Swine	G76	major
A/swine/Guangxi/9/2007	0	0	1	13	1	2	2	4	2007	Guangxi	Swine	G76	major
A/swine/Guangxi/10/2007	0	0	1	13	1	2	2	4	2007	Guangxi	Swine	G76	major
A/swine/Guangxi/7/2007	0	0	1	13	1	2	2	4	2007	Guangxi	Swine	G76	major
A/chicken/Hebei/C6/2007	6	0	6	15	6	2	3	6	2007	Hebei	Chicken	G51	major
A/chicken/Hebei/A/2007	6	5	7	14	6	2	3	7	2007	Hebei	Chicken	G58	major
A/chicken/Hebei/0617/2007	6	0	6	15	6	2	3	6	2007	Hebei	Chicken	G51	major
A/environment/Hunan/1-81/2007	6	5	7	15	6	2	3	7	2007	Hunan	Environment	G49	major
A/chicken/Shandong/ZB/2007	6	5	7	14	6	2	2	7	2007	Shandong	Chicken	G60	major
A/chicken/Shandong/251/2007	6	5	7	14	6	2	2	7	2007	Shandong	Chicken	G60	major
A/chicken/Hong Kong/NT286/2007	6	0	6	12	6	1	3	6	2007	Hong Kong	Chicken	G52	major
A/feces/Hunan/3-91/2007	6	5	7	15	6	2	3	7	2007	Hunan	Feces	G49	major
A/chicken/Jiangxi/12/2007	8	5	7	15	6	2	3	7	2007	Jiangxi	Chicken	G57	major
A/environment/Hunan/1-18/2007	6	5	7	15	6	2	3	7	2007	Hunan	Environment	G49	major
A/pheasant/Hong Kong/HH185/2007	6	0	6	15	6	1	3	6	2007	Hong Kong	Pheasant	G53	major
A/environment/Hunan/2-84/2007	6	5	7	15	6	2	3	7	2007	Hunan	Environment	G49	major
A/chicken/Hebei/0822/2007	6	0	6	15	6	2	3	6	2007	Hebei	Chicken	G51	major
A/chicken/Hong Kong/WF4/2007	6	0	6	15	6	1	3	6	2007	Hong Kong	Chicken	G53	major
A/pheasant/Hong Kong/WF288W/2007	6	0	6	12	6	1	3	6	2007	Hong Kong	Pheasant	G52	major
A/duck/Shanghai/C60/2007	8	0	6	15	6	2	3	7	2007	Shanghai	Duck	G105	transient
A/pigeon/Hong Kong/YU656/2007	6	0	6	12	6	1	3	6	2007	Hong Kong	Pigeon	G52	major
A/chicken/Hong Kong/NT272/2008	6	0	6	12	6	1	3	6	2008	Hong Kong	Chicken	G52	major
A/duck/Jiangsu/1/2008	1	5	7	5	6	2	2	7	2008	Jiangsu	Duck	G107	transient
A/duck/Jiangsu/1-MA/2008	1	5	7	5	6	2	2	7	2008	Jiangsu	Duck	G107	transient
A/chicken/Shandong/BD/2008	6	5	7	14	6	2	3	7	2008	Shandong	Chicken	G58	major
A/chicken/Hebei/7/2008	6	5	7	14	6	2	3	7	2008	Hebei	Chicken	G58	major
A/chicken/Hong Kong/SF60/2008	6	0	6	15	6	1	3	6	2008	Hong Kong	Chicken	G53	major
A/chicken/Hebei/4/2008	6	5	7	14	6	2	3	7	2008	Hebei	Chicken	G58	major
A/chicken/Shandong/1231/2008	8	5	7	15	6	2	3	7	2008	Shandong	Chicken	G57	major
A/chicken/Hong Kong/YU341/2008	6	0	6	15	6	1	3	6	2008	Hong Kong	Chicken	G53	major
A/chicken/Shandong/1/2008	0	0	7	8	1	2	2	4	2008	Shandong	Chicken	G62	transient
A/chicken/Henan/1.2/2008	6	5	7	14	6	2	3	7	2008	Henan	Chicken	G58	major
A/chicken/Hong Kong/NT155/2008	6	0	6	12	6	1	3	6	2008	Hong Kong	Chicken	G52	major
A/chicken/Shandong/LY-1/2008	5	0	4	12	5	2	2	6	2008	Shandong	Chicken	G64	transient
A/chicken/Guangdong/V/2008	0	0	1	12	1	1	2	6	2008	Guangdong	Chicken	G30	major
A/swine/Yangzhou/1/2008	8	5	7	15	6	2	3	7	2008	Jiangsu	Swine	G57	major
A/chicken/Shandong/12/2008	6	5	7	15	6	2	3	7	2008	Shandong	Chicken	G49	major
A/chukkar/Hong Kong/CSW948/2008	6	0	6	15	6	2	3	6	2008	Hong Kong	Chukkar	G51	major
A/silkie chicken/Hong Kong/HH137/2008	6	0	6	12	6	1	3	6	2008	Hong Kong	Silkie Chicken	G52	major
A/pigeon/Hong Kong/CSW1121/2008	6	0	6	15	6	2	3	6	2008	Hong Kong	Pigeon	G51	major
A/pheasant/Hong Kong/HH225/2008	6	0	6	15	6	2	3	6	2008	Hong Kong	Pheasant	G51	major
A/chicken/Hebei/LC/2008	6	0	6	15	6	2	3	6	2008	Hebei	Chicken	G51	major
A/swine/Taizhou/5/2008	6	5	7	15	6	2	3	7	2008	Zhejiang	Swine	G49	major
A/chicken/Shandong/22/2008	6	5	7	15	6	2	3	7	2008	Shandong	Chicken	G49	major
A/Chicken/Hebei/TS/2008	8	5	7	14	6	2	3	7	2008	Hebei	Chicken	G61	major
A/Chicken/Hebei/DF/2008	8	5	7	14	6	2	3	7	2008	Hebei	Chicken	G61	major
A/chicken/Hong Kong/YU471W/2008	6	0	6	12	6	1	3	6	2008	Hong Kong	Chicken	G52	major
A/chicken/Henan/323/2008	6	0	6	14	6	1	3	7	2008	Henan	Chicken	G65	transient
A/chicken/Henan/321/2008	6	0	6	14	6	1	2	6	2008	Henan	Chicken	G63	transient
A/Chicken/Shandong/JL/2008	6	5	7	14	6	2	3	7	2008	Shandong	Chicken	G58	major
A/chicken/Shandong/02/2008	6	5	7	15	6	2	3	7	2008	Shandong	Chicken	G49	major
A/chicken/Hong Kong/YSC82/2008	6	0	6	15	6	1	3	6	2008	Hong Kong	Chicken	G53	major
A/chicken/Hebei/C4/2008	6	5	7	14	6	2	3	7	2008	Hebei	Chicken	G58	major
A/chicken/Hong Kong/NT270/2008	6	0	6	12	6	1	3	6	2008	Hong Kong	Chicken	G52	major
A/chicken/Hong Kong/FY85/2008	6	0	6	12	6	1	3	6	2008	Hong Kong	Chicken	G52	major
A/Chicken/Beijing/HD/2008	6	5	7	14	6	2	3	7	2008	Beijing	Chicken	G58	major
A/chicken/Shandong/382/2009	6	5	7	15	6	2	3	7	2009	Shandong	Chicken	G49	major
A/chicken/Hebei/Y2/2009	6	5	7	14	6	2	3	7	2009	Hebei	Chicken	G58	major
A/chicken/Shandong/SG2/2009	8	5	7	15	6	2	3	7	2009	Shandong	Chicken	G57	major
A/chicken/Guangxi/G8/2009	6	5	7	15	6	2	3	7	2009	Guangxi	Chicken	G49	major
A/chicken/Hong Kong/SSP176/2009	6	0	6	12	6	1	3	6	2009	Hong Kong	Chicken	G52	major
A/chicken/Hong Kong/SSP177W/2009	6	0	6	12	6	1	3	6	2009	Hong Kong	Chicken	G52	major
A/pheasant/Hong Kong/NT279W/2009	6	0	6	15	6	2	3	6	2009	Hong Kong	Pheasant	G51	major
A/chicken/Hong Kong/TSTA7W/2009	6	0	6	15	6	2	3	6	2009	Hong Kong	Chicken	G51	major
A/chicken/Shandong/SG1/2009	6	5	7	15	6	2	3	7	2009	Shandong	Chicken	G49	major
A/chicken/Guangdong/G7/2009	6	0	6	15	6	2	3	6	2009	Guangdong	Chicken	G51	major
A/Chicken/Henan/DY/2009	8	5	7	15	6	2	3	7	2009	Henan	Chicken	G57	major
A/chicken/Hong Kong/CSW475/2009	6	0	6	12	6	1	3	6	2009	Hong Kong	Chicken	G52	major
A/chicken/Shandong/02/2009	8	5	7	15	6	2	3	7	2009	Shandong	Chicken	G57	major
A/chicken/Shandong/H/2009	8	5	7	15	6	2	3	7	2009	Shandong	Chicken	G57	major
A/duck/Shanghai/C163/2009	8	5	7	15	6	2	3	7	2009	Shanghai	Duck	G57	major
A/chicken/Jiangsu/DT/2009	6	5	7	15	6	2	3	7	2009	Jiangsu	Chicken	G49	major
A/Chicken/Shandong/zc2/2009	6	5	7	15	6	2	3	7	2009	Shandong	Chicken	G49	major
A/chicken/Shandong/363/2009	6	5	7	15	6	2	2	7	2009	Shandong	Chicken	G67	major
A/chicken/Shandong/01/2009	8	5	7	15	6	2	3	7	2009	Shandong	Chicken	G57	major
A/swine/Henan/Y1/2009	8	5	7	15	6	2	3	7	2009	Henan	Swine	G57	major
A/chicken/Hubei/10/2009	8	5	7	15	6	2	3	7	2009	Hubei	Chicken	G57	major
A/duck/Shanghai/C164/2009	8	5	7	15	6	2	3	7	2009	Shanghai	Duck	G57	major
A/chicken/Shandong/377/2009	6	5	7	15	6	2	3	7	2009	Shandong	Chicken	G49	major
A/Chicken/Shandong/zc12/2009	8	5	7	15	6	2	3	7	2009	Shandong	Chicken	G57	major
A/chicken/Tibet/S4/2009	8	5	7	15	6	2	3	7	2009	Tibet	Chicken	G57	major
A/chicken/Hong Kong/YU106W/2009	6	0	6	15	6	1	3	6	2009	Hong Kong	Chicken	G53	major
A/swine/Shanghai/Y1/2009	8	5	7	15	6	2	3	7	2009	Shanghai	Swine	G57	major
A/chicken/Anhui/10/2009	8	5	7	15	6	2	3	7	2009	Anhui	Chicken	G57	major
A/duck/Tibet/S2/2009	8	5	7	15	6	2	3	7	2009	Tibet	Duck	G57	major
A/chicken/Tibet/S1/2009	8	5	7	15	6	2	3	7	2009	Tibet	Chicken	G57	major
A/chicken/Fujian/G9/2009	8	0	6	15	6	1	3	6	2009	Fujian	Chicken	G66	transient
A/chicken/Hebei/274/2009	0	0	1	12	1	2	2	4	2009	Hebei	Chicken	G05	major
A/chicken/Shandong/KD/2009	6	5	7	15	6	2	3	7	2009	Shandong	Chicken	G49	major
A/chicken/Hong Kong/YU119/2009	6	0	6	15	6	1	3	6	2009	Hong Kong	Chicken	G53	major
A/chicken/Henan/323/2009	6	5	7	14	6	2	2	7	2009	Henan	Chicken	G60	major
A/chicken/Shandong/02/2010	8	5	7	14	6	2	3	7	2010	Shandong	Chicken	G61	major
A/chicken/Hong Kong/TSTB28W/2010	6	0	6	12	6	1	3	6	2010	Hong Kong	Chicken	G52	major
A/Chicken/Hebei/ZR/2010	8	5	7	15	6	2	3	7	2010	Hebei	Chicken	G57	major
A/chicken/Hong Kong/CRA45W/2010	8	5	7	12	6	2	3	7	2010	Hong Kong	Chicken	G68	major
A/Chicken/Shandong/06/2010	8	5	7	15	6	2	3	7	2010	Shandong	Chicken	G57	major
A/chicken/Shandong/397/2010	6	5	7	15	6	2	2	7	2010	Shandong	Chicken	G67	major
A/Chicken/Hebei/YT/2010	8	5	7	15	6	2	3	7	2010	Hebei	Chicken	G57	major
A/chicken/Hong Kong/TSTB21/2010	6	0	6	15	6	2	3	6	2010	Hong Kong	Chicken	G51	major
A/Chicken/Shandong/05/2010	8	5	7	15	6	2	3	7	2010	Shandong	Chicken	G57	major
A/chicken/Hong Kong/TSTB25W/2010	6	0	6	12	6	1	3	6	2010	Hong Kong	Chicken	G52	major
A/chicken/Zhejiang/Q1D4/2010	8	5	7	15	6	2	3	7	2010	Zhejiang	Chicken	G57	major
A/Chicken/Jiangsu/TS/2010	8	5	7	15	6	2	3	7	2010	Jiangsu	Chicken	G57	major
A/chicken/China/AH-10-01/2010	8	5	7	15	6	2	3	7	2010	China	Chicken	G57	major
A/Chicken/Shandong/HL/2010	8	5	7	15	6	2	3	7	2010	Shandong	Chicken	G57	major
A/chicken/Shandong/01/2010	8	5	7	15	6	2	3	7	2010	Shandong	Chicken	G57	major
A/chicken/Hong Kong/FY64W/2010	8	5	7	12	6	2	3	7	2010	Hong Kong	Chicken	G68	major
A/chicken/Wuxi/7/2010	8	5	7	15	6	2	3	7	2010	Jiangsu	Chicken	G57	major
A/chicken/Hong Kong/CRA45/2010	8	5	7	12	6	2	3	7	2010	Hong Kong	Chicken	G68	major
A/duck/Wuxi/7/2010	6	5	7	15	6	2	3	7	2010	Jiangsu	Duck	G49	major
A/Chicken/Shandong/sd02/2010	8	5	7	15	6	2	3	7	2010	Shandong	Chicken	G57	major
A/Chicken/Shandong/sd01/2010	8	5	7	15	6	2	3	7	2010	Shandong	Chicken	G57	major
A/chicken/Jiangsu/Q3/2010	8	5	7	15	6	2	3	7	2010	Jiangsu	Chicken	G57	major
A/quail/Wuxi/7/2010	6	5	7	15	6	2	3	7	2010	Jiangsu	Quail	G49	major
A/chicken/Beijing/243/2010	0	0	1	12	1	2	2	4	2010	Beijing	Chicken	G05	major
A/chicken/Shandong/03/2010	8	5	7	15	6	2	3	7	2010	Shandong	Chicken	G57	major
A/chicken/Qianzhou/12/2010	8	5	7	15	6	2	3	7	2010	Jiangsu	Chicken	G57	major
A/Chicken/Beijing/HD/2010	8	5	7	15	6	2	3	7	2010	Beijing	Chicken	G57	major
A/chicken/Taixing/10/2010	8	5	7	15	6	2	3	7	2010	Jiangsu	Chicken	G57	major
A/chicken/Yangzhou/11/2010	8	5	7	15	6	2	3	7	2010	Jiangsu	Chicken	G57	major
A/chicken/Hong Kong/YU219/2010	8	5	7	15	6	2	3	7	2010	Hong Kong	Chicken	G57	major
A/chicken/Hong Kong/YU218/2010	8	5	7	15	6	2	3	7	2010	Hong Kong	Chicken	G57	major
A/Chicken/Shandong/11/2010	8	5	7	15	6	2	3	7	2010	Shandong	Chicken	G57	major
A/chicken/Hong Kong/TSTB27/2010	6	0	6	12	6	1	3	6	2010	Hong Kong	Chicken	G52	major
A/chicken/Hong Kong/TSTB17W/2010	6	0	6	15	6	2	3	6	2010	Hong Kong	Chicken	G51	major
A/chicken/Shandong/BD/2010	8	5	7	15	6	2	3	7	2010	Shandong	Chicken	G57	major
A/chicken/Hong Kong/FL96/2010	8	5	7	15	6	2	3	7	2010	Hong Kong	Chicken	G57	major
A/chicken/Hong Kong/HH8/2010	8	5	7	15	6	2	3	7	2010	Hong Kong	Chicken	G57	major
A/Chicken/Hebei/FX05/2010	8	5	7	15	6	2	3	7	2010	Hebei	Chicken	G57	major
A/chicken/Hong Kong/YU214/2010	8	5	7	15	6	2	3	7	2010	Hong Kong	Chicken	G57	major
A/Chicken/Shandong/10/2010	8	5	7	15	6	2	3	7	2010	Shandong	Chicken	G57	major
A/chicken/Guangdong/ZCY/2011	8	5	7	12	6	2	3	7	2011	Guangdong	Chicken	G68	major
A/chicken/Hong Kong/CSW530/2011	8	5	7	12	6	2	3	7	2011	Hong Kong	Chicken	G68	major
A/chicken/Jiangsu/YZ0611/2011	8	5	7	15	6	2	3	7	2011	Jiangsu	Chicken	G57	major
A/chicken/Hong Kong/YO173W/2011	8	5	7	12	6	2	3	7	2011	Hong Kong	Chicken	G68	major
A/chicken/Hong Kong/TC18/2011	8	5	7	12	6	2	3	7	2011	Hong Kong	Chicken	G68	major
A/chicken/Hong Kong/YU551W/2011	8	5	7	12	6	2	3	7	2011	Hong Kong	Chicken	G68	major
A/silkie chicken/Hong Kong/YU595W/2011	8	5	7	12	6	2	3	7	2011	Hong Kong	Silkie Chicken	G68	major
A/chicken/Yongcheng/1/2011	8	5	7	15	6	2	3	7	2011	Jiangsu	Chicken	G57	major
A/chicken/Zhejiang/611/2011	8	5	7	15	6	2	3	7	2011	Zhejiang	Chicken	G57	major
A/Chicken/Hebei/FL/2011	8	5	7	15	6	2	3	7	2011	Hebei	Chicken	G57	major
A/Chicken/Shandong/06/2011	8	5	7	15	6	2	3	7	2011	Shandong	Chicken	G57	major
A/chicken/Jiawang/2/2011	8	5	7	15	6	2	3	7	2011	Jiangsu	Chicken	G57	major
A/chicken/Hong Kong/JV75/2011	8	5	7	15	6	2	3	7	2011	Hong Kong	Chicken	G57	major
A/equine/Guangxi/3/2011	8	5	7	15	6	1	3	6	2011	Guangxi	Equine	G110	transient
A/duck/Hunan/S4111/2011	8	5	7	15	6	2	3	7	2011	Hunan	Duck	G57	major
A/Chicken/Shandong/07/2011	8	5	7	15	6	2	3	7	2011	Shandong	Chicken	G57	major
A/Chicken/Shandong/05/2011	8	5	7	15	6	2	3	7	2011	Shandong	Chicken	G57	major
A/chicken/Tongshan/1/2011	8	5	7	15	6	2	3	7	2011	Jiangsu	Chicken	G57	major
A/chicken/Hong Kong/TSTB32W/2011	8	5	7	12	6	2	3	7	2011	Hong Kong	Chicken	G68	major
A/chicken/Hong Kong/YU158/2011	8	5	7	15	6	2	3	7	2011	Hong Kong	Chicken	G57	major
A/chicken/Hong Kong/CSW445W/2011	8	5	7	12	6	2	3	7	2011	Hong Kong	Chicken	G68	major
A/mallard/Jiangxi/38/2011	7	1	6	4	3	1	3	2	2011	Jiangxi	Mallard	G104	major
A/chicken/Hong Kong/NT305W/2011	8	5	7	4	6	1	3	7	2011	Hong Kong	Chicken	G108	transient
A/chicken/Hong Kong/NT149W/2011	8	5	7	4	6	1	3	7	2011	Hong Kong	Chicken	G108	transient
A/chicken/Hong Kong/YU250W/2011	8	5	7	4	6	1	3	7	2011	Hong Kong	Chicken	G108	transient
A/chicken/Hong Kong/NT148W/2011	8	5	7	4	6	1	3	7	2011	Hong Kong	Chicken	G108	transient
A/chicken/Jiangsu/DTNSZ/2011	8	5	7	15	6	2	3	7	2011	Jiangsu	Chicken	G57	major
A/chicken/Hong Kong/YO151W/2011	8	5	7	4	6	1	3	7	2011	Hong Kong	Chicken	G108	transient
A/chicken/Hong Kong/NT180W/2011	8	5	7	4	6	1	3	7	2011	Hong Kong	Chicken	G108	transient
A/chicken/Hong Kong/NT10/2011	7	1	6	4	3	1	3	2	2011	Hong Kong	Chicken	G104	major
A/chicken/Shangdong/SDWD/2011	8	5	7	15	6	2	3	7	2011	Shandong	Chicken	G57	major
A/chicken/Jiangsu/YZ0511/2011	8	5	7	15	6	2	3	7	2011	Jiangsu	Chicken	G57	major
A/chicken/Jiangsu/ZJDT/2011	8	5	7	15	6	2	3	7	2011	Jiangsu	Chicken	G57	major
A/Chicken/Shandong/11/2011	8	5	7	15	6	2	3	7	2011	Shandong	Chicken	G57	major
A/chicken/Zhejiang/607/2011	8	5	7	15	6	2	3	7	2011	Zhejiang	Chicken	G57	major
A/Chicken/Shandong/09/2011	8	5	7	15	6	2	3	7	2011	Shandong	Chicken	G57	major
A/chicken/Shandong/384/2011	6	5	7	15	6	2	3	7	2011	Shandong	Chicken	G49	major
A/chicken/Shandong/513/2011	6	5	7	15	6	2	3	7	2011	Shandong	Chicken	G49	major
A/chicken/Zhejiang/329/2011	8	5	7	15	6	2	3	7	2011	Zhejiang	Chicken	G57	major
A/Chicken/Shandong/02/2011	8	5	7	15	6	2	3	7	2011	Shandong	Chicken	G57	major
A/chicken/Xiangshui/1/2011	8	5	7	15	6	2	3	7	2011	Jiangsu	Chicken	G57	major
A/spot-billed duck/Jiangxi/34/2011	7	1	6	4	3	1	3	2	2011	Jiangxi	Spot Billed Duck	G104	major
A/pigeon/Xuzhou/1/2011	8	5	7	15	6	2	3	7	2011	Jiangsu	Pigeon	G57	major
A/chicken/Xigou/1/2011	8	5	7	15	6	2	3	7	2011	Jiangsu	Chicken	G57	major
A/chicken/Hong Kong/CSW533/2011	8	5	7	12	6	2	3	7	2011	Hong Kong	Chicken	G68	major
A/chicken/Shuanggou/1/2011	8	5	7	15	6	2	3	7	2011	Jiangsu	Chicken	G57	major
A/chicken/Guangdong/ZHJ/2011	8	5	7	12	6	2	3	7	2011	Guangdong	Chicken	G68	major
A/chicken/Dawang/1/2011	8	5	7	15	6	2	3	7	2011	Guangdong	Chicken	G57	major
A/chicken/Hong Kong/YO28/2011	8	5	7	12	6	2	3	7	2011	Hong Kong	Chicken	G68	major
A/Chicken/Guangdong/01/2011	8	5	7	12	6	2	3	7	2011	Guangdong	Chicken	G68	major
A/baikal teal/Xianghai/421/2011	4	2	5	2	4	0	1	0	2011	Jilin	Baikal Teal	G109	transient
A/chicken/Jiangsu/XZPZ/2011	8	5	7	15	6	2	3	7	2011	Jiangsu	Chicken	G57	major
A/Chicken/Sichuan/02/2011	8	5	7	15	6	2	3	7	2011	Sichuan	Chicken	G57	major
A/spot-billed duck/Jiangxi/35/2011	7	1	6	4	3	1	3	2	2011	Jiangxi	Spot Billed Duck	G104	major
A/mallard/Jiangxi/39/2011	7	1	6	4	3	1	3	2	2011	Jiangxi	Mallard	G104	major
A/mallard/Jiangxi/40/2011	7	1	6	4	3	1	3	2	2011	Jiangxi	Mallard	G104	major
A/mallard/Jiangxi/42/2011	7	1	6	4	3	1	3	2	2011	Jiangxi	Mallard	G104	major
A/spot-billed duck/Jiangxi/32/2011	7	1	6	4	3	1	3	2	2011	Jiangxi	Spot Billed Duck	G104	major
A/mallard/Jiangxi/43/2011	7	1	6	4	3	1	3	2	2011	Jiangxi	Mallard	G104	major
A/chicken/Hunan/12/2011	8	5	7	15	6	2	3	7	2011	Hunan	Chicken	G57	major
A/mallard/Jiangxi/45/2011	7	1	6	4	3	1	3	2	2011	Jiangxi	Mallard	G104	major
A/spot-billed duck/Jiangxi/37/2011	7	1	6	4	3	1	3	2	2011	Jiangxi	Spot Billed Duck	G104	major
A/spot-billed duck/Jiangxi/33/2011	7	1	6	4	3	1	3	2	2011	Jiangxi	Spot Billed Duck	G104	major
A/chicken/Hong Kong/JV231W/2012	8	5	7	12	6	2	3	7	2012	Hong Kong	Chicken	G68	major
A/chicken/Shaanxi/11/2012	6	5	7	15	6	2	3	7	2012	Shaanxi	Chicken	G49	major
A/chicken/Shanghai/C1/2012	8	5	7	15	6	2	3	7	2012	Shanghai	Chicken	G57	major
A/chicken/Shangdong/SDWF29/2012	8	5	7	15	6	2	3	7	2012	Shandong	Chicken	G57	major
A/chicken/Shandong/wf1206/2012	8	5	7	15	6	2	3	7	2012	Shandong	Chicken	G57	major
A/chicken/Jiangsu/WJYBF/2012	8	5	7	15	6	2	3	7	2012	Jiangsu	Chicken	G57	major
A/chicken/Hunan/1/2012	8	2	7	15	6	2	3	7	2012	Hunan	Chicken	G69	transient
A/chicken/Jiangsu/WJHRG/2012	8	5	7	15	6	2	3	7	2012	Jiangsu	Chicken	G57	major
A/chicken/Jiangsu/CZZWQ/2012	8	5	7	15	6	2	3	7	2012	Jiangsu	Chicken	G57	major
A/chicken/Shangdong/SDWF14/2012	8	5	7	15	6	2	3	7	2012	Shandong	Chicken	G57	major
A/chicken/Jiangsu/XZ38/2012	8	5	7	15	6	2	3	7	2012	Jiangsu	Chicken	G57	major
A/chicken/Shandong/wf0202/2012	8	5	7	15	6	2	3	7	2012	Shandong	Chicken	G57	major
A/environment/Jiangxi/02899/2012	8	5	7	15	6	2	3	7	2012	Jiangxi	Environment	G57	major
A/chicken/Shandong/qd1013/2012	8	5	7	15	6	2	3	7	2012	Shandong	Chicken	G57	major
A/environment/Jiangxi/02895/2012	8	5	7	15	6	2	3	7	2012	Jiangxi	Environment	G57	major
A/chicken/Jiangsu/CZLJG/2012	8	5	7	15	6	2	3	7	2012	Jiangsu	Chicken	G57	major
A/chicken/Shandong/yt0106/2012	8	5	7	15	6	2	3	7	2012	Shandong	Chicken	G57	major
A/chicken/Shandong/qd0516/2012	8	5	7	15	6	2	3	7	2012	Shandong	Chicken	G57	major
A/chicken/Jilin/1031/2012	8	5	7	15	6	2	3	7	2012	Jilin	Chicken	G57	major
A/chicken/Shandong/qd0427/2012	8	5	7	15	6	2	3	7	2012	Shandong	Chicken	G57	major
A/chicken/Shandong/qd1224/2012	8	5	7	15	6	2	3	7	2012	Shandong	Chicken	G57	major
A/chicken/Shandong/qd1115/2012	8	5	7	15	6	2	3	7	2012	Shandong	Chicken	G57	major
A/chicken/Shandong/zc4/2012	8	5	7	15	6	2	3	7	2012	Shandong	Chicken	G57	major
A/chicken/Jiangsu/XZZSL/2012	8	5	7	15	6	2	3	7	2012	Jiangsu	Chicken	G57	major
A/chicken/Shandong/zc0606/2012	8	5	7	15	6	2	3	7	2012	Shandong	Chicken	G57	major
A/chicken/Shandong/SDWF17/2012	8	5	7	15	6	2	3	7	2012	Shandong	Chicken	G57	major
A/chicken/Jiangsu/DT0112/2012	8	5	7	15	6	2	3	7	2012	Jiangsu	Chicken	G57	major
A/chicken/Shandong/qd0920/2012	8	5	7	15	6	2	3	7	2012	Shandong	Chicken	G57	major
A/chicken/Jiangsu/WJHDL/2012	8	5	7	15	6	2	3	7	2012	Jiangsu	Chicken	G57	major
A/chicken/Liaoning/0704/2012	8	5	7	15	6	2	3	7	2012	Liaoning	Chicken	G57	major
A/chicken/Jiangsu/XZMG/2012	8	5	7	15	6	2	3	7	2012	Jiangsu	Chicken	G57	major
A/chicken/Jiangsu/CZJJF/2012	8	5	7	15	6	2	3	7	2012	Jiangsu	Chicken	G57	major
A/chicken/Beijing/HD06/2012	8	5	7	15	6	2	3	7	2012	Beijing	Chicken	G57	major
A/chicken/Shanxi/0703/2012	8	5	7	15	6	2	3	7	2012	Shanxi	Chicken	G57	major
A/chicken/Jiangsu/XZWHL/2012	8	5	7	15	6	2	3	7	2012	Jiangsu	Chicken	G57	major
A/chicken/Shandong/lc0830/2012	8	5	7	15	6	2	3	7	2012	Shandong	Chicken	G57	major
A/chicken/Shanghai/C3/2012	8	5	7	15	6	2	3	7	2012	Shanghai	Chicken	G57	major
A/chicken/Shandong/wf12010/2012	8	5	7	15	6	2	3	7	2012	Shandong	Chicken	G57	major
A/chicken/Jiangsu/XZ6/2012	8	5	7	15	6	2	3	7	2012	Jiangsu	Chicken	G57	major
A/chicken/Jiangsu/XZLZG/2012	8	5	7	15	6	2	3	7	2012	Jiangsu	Chicken	G57	major
A/chicken/Hong Kong/YO12W/2012	8	5	7	12	6	2	3	7	2012	Hong Kong	Chicken	G68	major
A/brambling/Beijing/16/2012	8	5	7	15	6	2	3	7	2012	Beijing	Brambling	G57	major
A/chicken/Hong Kong/HH117/2012	8	5	7	12	6	2	3	7	2012	Hong Kong	Chicken	G68	major
A/chicken/Liaoning/1116/2012	8	5	7	15	6	2	3	7	2012	Liaoning	Chicken	G57	major
A/chicken/Hong Kong/JV17/2012	8	5	7	12	6	2	3	7	2012	Hong Kong	Chicken	G68	major
A/chicken/Jiangsu/CZYWP/2012	8	5	7	15	6	2	3	7	2012	Jiangsu	Chicken	G57	major
A/chicken/Hong Kong/YU148/2012	8	5	7	12	6	2	3	7	2012	Hong Kong	Chicken	G68	major
A/chicken/Hong Kong/YO6/2012	8	5	7	12	6	2	3	7	2012	Hong Kong	Chicken	G68	major
A/chicken/Hong Kong/YU150W/2012	8	5	7	12	6	2	3	7	2012	Hong Kong	Chicken	G68	major
A/chicken/Shanghai/C2/2012	8	5	7	15	6	2	3	7	2012	Shanghai	Chicken	G57	major
A/chicken/Hong Kong/TC8/2012	8	5	7	12	6	2	3	7	2012	Hong Kong	Chicken	G68	major
A/chicken/Hong Kong/YU344/2012	8	5	7	12	6	2	3	7	2012	Hong Kong	Chicken	G68	major
A/chicken/Hong Kong/WF3/2012	8	5	7	12	6	2	3	7	2012	Hong Kong	Chicken	G68	major
A/chicken/Jilin/0519/2012	8	5	7	12	6	2	3	7	2012	Jilin	Chicken	G68	major
A/chicken/Hong Kong/NT266/2012	8	5	7	12	6	1	3	7	2012	Hong Kong	Chicken	G111	transient
A/chicken/Hong Kong/YU262W/2012	8	5	7	12	6	2	3	7	2012	Hong Kong	Chicken	G68	major
A/chicken/Tianjin/614/2012	8	5	7	15	6	2	3	7	2012	Tianjin	Chicken	G57	major
A/chicken/Gansu/419/2012	8	5	7	15	6	2	3	7	2012	Gansu	Chicken	G57	major
A/chicken/Hong Kong/FY105W/2012	8	5	7	12	6	2	3	7	2012	Hong Kong	Chicken	G68	major
A/chicken/Hong Kong/FY6W/2012	8	5	7	12	6	2	3	7	2012	Hong Kong	Chicken	G68	major
A/chicken/Jiangsu/MYJMF/2012	8	5	7	15	6	2	3	7	2012	Jiangsu	Chicken	G57	major
A/chicken/Hong Kong/YO117W/2012	8	5	7	12	6	2	3	7	2012	Hong Kong	Chicken	G68	major
A/chicken/Hong Kong/WF1W/2012	8	5	7	12	6	2	3	7	2012	Hong Kong	Chicken	G68	major
A/duck/Jiangsu/YC2/2013	8	5	7	15	6	2	3	7	2013	Jiangsu	Duck	G57	major
A/chicken/Jiangsu/NTTZ/2013	8	5	7	15	6	2	3	7	2013	Jiangsu	Chicken	G57	major
A/chicken/Hebei/0109/2013	8	5	7	15	6	2	3	7	2013	Hebei	Chicken	G57	major
A/Mallard/Zhejiang/136/2013	8	5	7	15	6	2	3	7	2013	Zhejiang	Mallard	G57	major
A/chicken/Rizhao/249/2013	8	5	7	15	6	2	3	7	2013	Shandong	Chicken	G57	major
A/chicken/Wenzhou/642/2013	8	5	7	15	6	2	3	7	2013	Zhejiang	Chicken	G57	major
A/Enviroment/Zhenjiang/h9/2013	8	5	7	15	6	2	3	7	2013	Jiangsu	Environment	G57	major
A/chicken/Rizhao/15/2013	8	5	7	15	6	2	3	7	2013	Shandong	Chicken	G57	major
A/environment/Chongqing/00516/2013	8	5	7	15	6	2	3	7	2013	Chongqing	Environment	G57	major
A/chicken/Shandong/qd01417/2013	8	5	7	15	6	2	3	7	2013	Shandong	Chicken	G57	major
A/chicken/Beijing/0311/2013	8	5	7	15	6	2	3	7	2013	Beijing	Chicken	G57	major
A/chicken/Guangdong/LG1/2013	8	5	7	15	6	2	3	7	2013	Guangdong	Chicken	G57	major
A/environment/Guangdong/GD130184/2013	8	5	7	15	6	2	3	7	2013	Guangdong	Environment	G57	major
A/chicken/Rizhao/1313/2013	8	5	7	15	6	2	3	7	2013	Shandong	Chicken	G57	major
A/chicken/Rizhao/853/2013	8	5	7	15	6	2	3	7	2013	Shandong	Chicken	G57	major
A/chicken/Shandong/qd0225/2013	8	5	7	15	6	2	3	7	2013	Shandong	Chicken	G57	major
A/chicken/Rizhao/1339/2013	8	5	7	15	6	2	3	7	2013	Shandong	Chicken	G57	major
A/chicken/Shandong/lc0903/2013	8	5	7	15	6	2	3	7	2013	Shandong	Chicken	G57	major
A/chicken/Rizhao/723/2013	8	5	7	15	6	2	3	7	2013	Shandong	Chicken	G57	major
A/chicken/Rizhao/85/2013	8	5	7	15	6	2	3	7	2013	Shandong	Chicken	G57	major
A/Chicken/Nantong/031-2/2013	8	5	7	15	6	2	3	7	2013	Jiangsu	Chicken	G57	major
A/chicken/Shandong/qd0107/2013	8	5	7	15	6	2	3	7	2013	Shandong	Chicken	G57	major
A/environment/Guangdong/GD130210/2013	8	5	7	15	6	2	3	7	2013	Guangdong	Environment	G57	major
A/chicken/Shandong/yt0711/2013	8	5	7	15	6	2	3	7	2013	Shandong	Chicken	G57	major
A/environment/Guangdong/C13280011/2013	8	5	7	15	6	2	3	7	2013	Guangdong	Environment	G57	major
A/Chicken/Nanjing/106-2/2013	8	5	7	15	6	2	3	7	2013	Jiangsu	Chicken	G57	major
A/chicken/Shandong/qd0312/2013	8	5	7	15	6	2	3	7	2013	Shandong	Chicken	G57	major
A/chicken/Hangzhou/50-2/2013	8	5	7	15	6	2	3	7	2013	Zhejiang	Chicken	G57	major
A/environment/Guangdong/C13058252/2013	8	5	7	15	6	2	3	7	2013	Guangdong	Environment	G57	major
A/chicken/Hebei/0721/2013	8	5	7	15	6	2	3	7	2013	Hebei	Chicken	G57	major
A/environment/Guangdong/GD130206/2013	8	5	7	15	6	2	3	7	2013	Guangdong	Environment	G57	major
A/chicken/Jiangsu/HA2/2013	8	5	7	15	6	2	3	7	2013	Jiangsu	Chicken	G57	major
A/chicken/Rizhao/1363/2013	8	5	7	15	6	2	3	7	2013	Shandong	Chicken	G57	major
A/chicken/Rizhao/1436/2013	8	5	7	15	6	2	3	7	2013	Shandong	Chicken	G57	major
A/chicken/Shandong/wf0712/2013	8	5	7	15	6	2	3	7	2013	Shandong	Chicken	G57	major
A/chicken/Shandong/qd0808/2013	8	5	7	15	6	2	3	7	2013	Shandong	Chicken	G57	major
A/chicken/Beijing/11/2013	8	5	7	15	6	2	3	7	2013	Beijing	Chicken	G57	major
A/pigeon/Shanghai/JC1/2013	8	5	7	15	6	2	3	7	2013	Shanghai	Pigeon	G57	major
A/environment/Jiangxi/00449/2013	8	5	7	15	6	2	3	7	2013	Jiangxi	Environment	G57	major
A/chicken/Shandong/lc0523/2013	8	5	7	15	6	2	3	7	2013	Shandong	Chicken	G57	major
A/chicken/Shandong/qd0917/2013	8	5	7	15	6	2	3	7	2013	Shandong	Chicken	G57	major
A/chicken/Wenzhou/606/2013	8	5	7	15	6	2	3	7	2013	Zhejiang	Chicken	G57	major
A/chicken/Rizhao/55/2013	8	5	7	15	6	2	3	7	2013	Shandong	Chicken	G57	major
A/chicken/Jiangsu/CZJT2/2013	8	5	7	15	6	2	3	7	2013	Jiangsu	Chicken	G57	major
A/environment/Guangdong/2013XN11652/2013	8	5	7	15	6	2	3	7	2013	Guangdong	Environment	G57	major
A/chicken/Shandong/wf0514/2013	8	5	7	15	6	2	3	7	2013	Shandong	Chicken	G57	major
A/chicken/Liaoning/0517/2013	8	5	7	15	6	2	3	7	2013	Liaoning	Chicken	G57	major
A/environment/Jiangxi/00452/2013	8	5	7	15	6	2	3	7	2013	Jiangxi	Environment	G57	major
A/silkie chicken/Wenzhou/812/2013	8	5	7	15	6	2	3	7	2013	Zhejiang	Silkie Chicken	G57	major
A/chicken/Wenzhou/598/2013	8	5	7	15	6	2	3	7	2013	Zhejiang	Chicken	G57	major
A/environment/Guangdong/C13058260/2013	8	5	7	15	6	2	3	7	2013	Guangdong	Environment	G57	major
A/chicken/Beijing/0331/2013	8	5	7	15	6	2	3	7	2013	Beijing	Chicken	G57	major
A/chicken/Beijing/1115/2013	8	5	7	15	6	2	3	7	2013	Beijing	Chicken	G57	major
A/chicken/Jiangsu/ZJDT1/2013	8	5	7	15	6	2	3	7	2013	Jiangsu	Chicken	G57	major
A/chicken/Shanghai/020/2013	8	5	7	15	6	2	3	7	2013	Shanghai	Chicken	G57	major
A/chicken/Shandong/qd0307/2013	8	5	7	15	6	2	3	7	2013	Shandong	Chicken	G57	major
A/chicken/Shaanxi/xa0414/2013	8	5	7	15	6	2	3	7	2013	Shaanxi	Chicken	G57	major
A/chicken/Rizhao/811/2013	8	5	7	15	6	2	3	7	2013	Shandong	Chicken	G57	major
A/chicken/Tianjin/120/2013	8	5	7	15	6	2	3	7	2013	Tianjin	Chicken	G57	major
A/chicken/Beijing/0512/2013	8	5	7	15	6	2	3	7	2013	Beijing	Chicken	G57	major
A/Chicken/Nanjing/023/2013	8	5	7	15	6	2	3	7	2013	Jiangsu	Chicken	G57	major
A/chicken/Jiangsu/ZJ4/2013	8	5	7	15	6	2	3	7	2013	Jiangsu	Chicken	G57	major
A/chicken/Rizhao/437/2013	8	5	7	15	6	2	3	7	2013	Shandong	Chicken	G57	major
A/quail/Hangzhou/35/2013	8	5	7	15	6	2	3	7	2013	Zhejiang	Quail	G57	major
A/chicken/Rizhao/651/2013	8	5	7	15	6	2	3	7	2013	Shandong	Chicken	G57	major
A/chicken/Wenzhou/253/2013	8	5	7	15	6	2	3	7	2013	Zhejiang	Chicken	G57	major
A/chicken/Wenzhou/614/2013	8	5	7	15	6	2	3	7	2013	Zhejiang	Chicken	G57	major
A/Chicken/Beijing/0309/2013	8	5	7	15	6	2	3	7	2013	Beijing	Chicken	G57	major
