# Supplementary material for: Genetic evolution of influenza H9N2 viruses isolated from various hosts in China from 1994 to 2013
Source: Emerg Microbes Infect. 2017 Nov 29;6(11):e106–. doi: 10.1038/emi.2017.94 (PMC5717095; doi:10.1038/emi.2017.94)
Supplement: Supplementary Dataset S2 [file emi201794x5.xlsx]

## Sheet: Flu_strain
Supplementary Dataset S2 Acknowledgements to GISAID sequence submitters. We gratefully acknowledge the authors, originating and submitting laboratories of the sequences from GISAID’s EpiFlu™ Database on which this research is based. The list is detailed below.
All submitters of data may be contacted directly via the GISAID website www.gisaid.org
Isolate_Name	segment	Isolate_Name_std	Accession	Database	Country	Collection_Date	Isolate_name	Originating_Lab	Submitting_Lab	Authors	Subtype
A/chicken/Shandong/B1/2000	PB2	A/Chicken/Shandong/B1/2000	EPI238309	gisaid	China	2000	A/chicken/Shandong/B1/2000	NA	Other Database Import	Huang,Y.; Xu,D.; Hu,B.; Zhang,X.; Cui,Y.	H9N2
A/chicken/Hubei/01-MA01/1999	PB2	A/Chicken/Hubei/01-MA01/1999	EPI337050	gisaid	China	1999	A/chicken/Hubei/01-MA01/1999	NA	Other Database Import	Zhang,Z.; Hu,S.; Li,Z.; Liu,M.; Li,S.; Xiao,Y.; Bi,D.	H9N2
A/duck/Jiangsu/1-MA/2008	PB2	A/Duck/Jiangsu/1-MA/2008	EPI499554	gisaid	China	2008	A/duck/Jiangsu/1-MA/2008	NA	Other Database Import	Liu,Q.	H9N2
A/environment/Hunan/1-23/2007	PB2	A/Environment/Hunan/1-23/2007	EPI243488	gisaid	China	2007-03	A/environment/Hunan/1-23/2007	NA	Other Database Import	Zhang,H.; Chen,Z.	H9N2
A/chicken/Hebei/0617/2007	PB2	A/Chicken/Hebei/0617/2007	EPI295926	gisaid	China	2007	A/chicken/Hebei/0617/2007	NA	Other Database Import	Sun,Y.P.; Pu,J.A.; Liu,J.H.	H9N2
A/chicken/Jiangsu/DT/2009	PB2	A/Chicken/Jiangsu/DT/2009	EPI466319	gisaid	China	2009-09-20	A/chicken/Jiangsu/DT/2009	Yangzhou University	Chinese Academy of Sciences	Daxin, P	H9N2
A/environment/Guangdong/C13280011/2013	PB2	A/Environment/Guangdong/C13280011/2013	EPI490984	gisaid	China	2013-04-17	A/environment/Guangdong/C13280011/2013	Guangdong Provincial Center for Disease Control and Prevention	Guandong Centers for Disease Control	NA	H9N2
A/environment/Jiangxi/02895/2012	PB2	A/Environment/Jiangxi/02895/2012	EPI497533	gisaid	China	2012-10-09	A/environment/Jiangxi/02895/2012	NA	WHO Chinese National Influenza Center	Rongbao,Gao; Xiaodan,Li;Ye,Zhang;Shumei,Zou;Xiang,Zhao;Xiyan,Li;Dayan,Wang;Yuelong,Shu	H9N2
A/environment/Guangdong/C13058252/2013	PB2	A/Environment/Guangdong/C13058252/2013	EPI491032	gisaid	China	2013-05-14	A/environment/Guangdong/C13058252/2013	Guangdong Provincial Center for Disease Control and Prevention	Guandong Centers for Disease Control	NA	H9N2
A/chicken/Shandong/SDWF17/2012	PB2	A/Chicken/Shandong/SDWF17/2012	EPI466263	gisaid	China	2012-05-09	A/chicken/Shandong/SDWF17/2012	Yangzhou University	Chinese Academy of Sciences	Daxin, P	H9N2
A/environment/Guangdong/GD130206/2013	PB2	A/Environment/Guangdong/GD130206/2013	EPI491000	gisaid	China	2013-05-28	A/environment/Guangdong/GD130206/2013	Guangdong Provincial Center for Disease Control and Prevention	Guandong Centers for Disease Control	NA	H9N2
A/environment/Hangzhou/34-2/2013	PB2	A/Environment/Hangzhou/34-2/2013	EPI473790	gisaid	China	2013-04-04	A/environment/Hangzhou/34-2/2013	Hangzhou Center for Disease Control and Prevention	Hangzhou Center for Disease Control and Prevention	Li,J;Jin,T;Yu,XF;Cui, YJ; Pu,XY;Liu,J;Pan,JC	H9N2
A/chicken/Jiangsu/YZ0611/2011	PB2	A/Chicken/Jiangsu/YZ0611/2011	EPI466367	gisaid	China	2011-06-11	A/chicken/Jiangsu/YZ0611/2011	Yangzhou University	Chinese Academy of Sciences	Daxin, P	H9N2
A/chicken/Jiangsu/XZZSL/2012	PB2	A/Chicken/Jiangsu/XZZSL/2012	EPI466335	gisaid	China	2012-03-24	A/chicken/Jiangsu/XZZSL/2012	Yangzhou University	Chinese Academy of Sciences	Daxin, P	H9N2
A/chicken/Jiangsu/XZ38/2012	PB2	A/Chicken/Jiangsu/XZ38/2012	EPI466255	gisaid	China	2012-01-12	A/chicken/Jiangsu/XZ38/2012	Yangzhou University	Chinese Academy of Sciences	Daxin, P	H9N2
A/environment/Jiangxi/00452/2013	PB2	A/Environment/Jiangxi/00452/2013	EPI497524	gisaid	China	2013-02-27	A/environment/Jiangxi/00452/2013	NA	WHO Chinese National Influenza Center	Rongbao,Gao; Xiaodan,Li;Ye,Zhang;Shumei,Zou;Xiang,Zhao;Xiyan,Li;Dayan,Wang;Yuelong,Shu	H9N2
A/chicken/Shangdong/SDWF14/2012	PB2	A/Chicken/Shangdong/SDWF14/2012	EPI466279	gisaid	China	2012-05-09	A/chicken/Shangdong/SDWF14/2012	Yangzhou University	Chinese Academy of Sciences	Daxin, P	H9N2
A/chicken/Jiangsu/DT0112/2012	PB2	A/Chicken/Jiangsu/DT0112/2012	EPI466359	gisaid	China	2012-02-12	A/chicken/Jiangsu/DT0112/2012	Yangzhou University	Chinese Academy of Sciences	Daxin, P	H9N2
A/chicken/Shangdong/SDWF29/2012	PB2	A/Chicken/Shangdong/SDWF29/2012	EPI466351	gisaid	China	2012-05-09	A/chicken/Shangdong/SDWF29/2012	Yangzhou University	Chinese Academy of Sciences	Daxin, P	H9N2
A/chicken/Jiangsu/HA2/2013	PB2	A/Chicken/Jiangsu/HA2/2013	EPI466479	gisaid	China	2013-04-05	A/chicken/Jiangsu/HA2/2013	Yangzhou University	Chinese Academy of Sciences	Daxin, P	H9N2
A/Chicken/Nanjing/023/2013	PB2	A/Chicken/Nanjing/023/2013	EPI515827	gisaid	China	2013-04-16	A/Chicken/Nanjing/023/2013	Beijing Institute of Microbiology and Epidemiology	Beijing Institute of Microbiology and Epidemiology	Fan, Hang; Liu, Wei; Tong, Yigang; Cao, Wuchun	H9N2
A/chicken/Jiangsu/CZJT2/2013	PB2	A/Chicken/Jiangsu/CZJT2/2013	EPI466447	gisaid	China	2013-01-23	A/chicken/Jiangsu/CZJT2/2013	Yangzhou University	Chinese Academy of Sciences	Daxin, P	H9N2
A/chicken/Jiangsu/CZYWP/2012	PB2	A/Chicken/Jiangsu/CZYWP/2012	EPI466383	gisaid	China	2012-03-24	A/chicken/Jiangsu/CZYWP/2012	Yangzhou University	Chinese Academy of Sciences	Daxin, P	H9N2
A/chicken/Jiangsu/MYJMF/2012	PB2	A/Chicken/Jiangsu/MYJMF/2012	EPI466407	gisaid	China	2012-03-24	A/chicken/Jiangsu/MYJMF/2012	Yangzhou University	Chinese Academy of Sciences	Daxin, P	H9N2
A/chicken/Jiangsu/YCDT/2013	PB2	A/Chicken/Jiangsu/YCDT/2013	EPI466508	gisaid	China	2013-03-29	A/chicken/Jiangsu/YCDT/2013	Yangzhou University	Chinese Academy of Sciences	Daxin, P	H9N2
A/Chicken/Nantong/031-2/2013	PB2	A/Chicken/Nantong/031-2/2013	EPI515835	gisaid	China	2013-04-16	A/Chicken/Nantong/031-2/2013	Beijing Institute of Microbiology and Epidemiology	Beijing Institute of Microbiology and Epidemiology	Fan, Hang; Liu, Wei; Tong, Yigang; Cao, Wuchun	H9N2
A/chicken/Jiangsu/CZJJF/2012	PB2	A/Chicken/Jiangsu/CZJJF/2012	EPI466415	gisaid	China	2012-05-12	A/chicken/Jiangsu/CZJJF/2012	Yangzhou University	Chinese Academy of Sciences	Daxin, P	H9N2
A/chicken/Jiangsu/ZJDT1/2013	PB2	A/Chicken/Jiangsu/ZJDT1/2013	EPI466431	gisaid	China	2013-03-28	A/chicken/Jiangsu/ZJDT1/2013	Yangzhou University	Chinese Academy of Sciences	Daxin, P	H9N2
A/chicken/Jiangsu/XZWHL/2012	PB2	A/Chicken/Jiangsu/XZWHL/2012	EPI466343	gisaid	China	2012-03-24	A/chicken/Jiangsu/XZWHL/2012	Yangzhou University	Chinese Academy of Sciences	Daxin, P	H9N2
A/quail/Jiangsu/WX3/2013	PB2	A/Quail/Jiangsu/WX3/2013	EPI466487	gisaid	China	2013-04-06	A/quail/Jiangsu/WX3/2013	Yangzhou University	Chinese Academy of Sciences	Daxin, P	H9N2
A/environment/Jiangxi/00449/2013	PB2	A/Environment/Jiangxi/00449/2013	EPI497517	gisaid	China	2013-02-27	A/environment/Jiangxi/00449/2013	NA	WHO Chinese National Influenza Center	Rongbao,Gao; Xiaodan,Li;Ye,Zhang;Shumei,Zou;Xiang,Zhao;Xiyan,Li;Dayan,Wang;Yuelong,Shu	H9N2
A/environment/Jiangxi/02899/2012	PB2	A/Environment/Jiangxi/02899/2012	EPI497540	gisaid	China	2012-10-09	A/environment/Jiangxi/02899/2012	NA	WHO Chinese National Influenza Center	Rongbao,Gao; Xiaodan,Li;Ye,Zhang;Shumei,Zou;Xiang,Zhao;Xiyan,Li;Dayan,Wang;Yuelong,Shu	H9N2
A/environment/Guangdong/C13058260/2013	PB2	A/Environment/Guangdong/C13058260/2013	EPI491016	gisaid	China	2013-05-14	A/environment/Guangdong/C13058260/2013	Guangdong Provincial Center for Disease Control and Prevention	Guandong Centers for Disease Control	NA	H9N2
A/chicken/Jiangsu/ZJDT/2011	PB2	A/Chicken/Jiangsu/ZJDT/2011	EPI466311	gisaid	China	2011-05-21	A/chicken/Jiangsu/ZJDT/2011	Yangzhou University	Chinese Academy of Sciences	Daxin, P	H9N2
A/Mallard/Zhejiang/136/2013	PB2	A/Mallard/Zhejiang/136/2013	EPI466211	gisaid	China	2013-03-28	A/Mallard/Zhejiang/136/2013	State Key Laboratory of Virology and Wuhan Institute of Virology, Chinese Academy of Sciences	Chinese Academy of Sciences	Li,TianXian	H9N2
A/chicken/Jiangsu/YZ0511/2011	PB2	A/Chicken/Jiangsu/YZ0511/2011	EPI466391	gisaid	China	2011-05-11	A/chicken/Jiangsu/YZ0511/2011	Yangzhou University	Chinese Academy of Sciences	Daxin, P	H9N2
A/environment/Guangdong/GD130210/2013	PB2	A/Environment/Guangdong/GD130210/2013	EPI491008	gisaid	China	2013-05-28	A/environment/Guangdong/GD130210/2013	Guangdong Provincial Center for Disease Control and Prevention	Guandong Centers for Disease Control	NA	H9N2
A/chicken/Jiangsu/CZ1/2012	PB2	A/Chicken/Jiangsu/CZ1/2012	EPI466493	gisaid	China	2012-11-20	A/chicken/Jiangsu/CZ1/2012	Yangzhou University	Chinese Academy of Sciences	Daxin, P	H9N2
A/chicken/Jiangsu/GY64/2012	PB2	A/Chicken/Jiangsu/GY64/2012	EPI466536	gisaid	China	2012-09-24	A/chicken/Jiangsu/GY64/2012	Yangzhou University	Chinese Academy of Sciences	Daxin, P	H9N2
A/chicken/Hangzhou/48-2/2013	PB2	A/Chicken/Hangzhou/48-2/2013	EPI468349	gisaid	China	2013-04-10	A/chicken/Hangzhou/48-2/2013	Hangzhou Center for Disease Control and Prevention	Hangzhou Center for Disease Control and Prevention	Li,J;Jin,T;Yu,XF;Pu,XY;Pan,JC	H9N2
A/chicken/Jiangsu/YZ4/2012	PB2	A/Chicken/Jiangsu/YZ4/2012	EPI466520	gisaid	China	2012-11-09	A/chicken/Jiangsu/YZ4/2012	Yangzhou University	Chinese Academy of Sciences	Daxin, P	H9N2
A/chicken/Jiangsu/WJHRG/2012	PB2	A/Chicken/Jiangsu/WJHRG/2012	EPI466271	gisaid	China	2012-03-24	A/chicken/Jiangsu/WJHRG/2012	Yangzhou University	Chinese Academy of Sciences	Daxin, P	H9N2
A/chicken/Jiangsu/WJYBF/2012	PB2	A/Chicken/Jiangsu/WJYBF/2012	EPI466423	gisaid	China	2012-03-24	A/chicken/Jiangsu/WJYBF/2012	Yangzhou University	Chinese Academy of Sciences	Daxin, P	H9N2
A/chicken/Hangzhou/50-2/2013	PB2	A/Chicken/Hangzhou/50-2/2013	EPI468355	gisaid	China	2013-04-10	A/chicken/Hangzhou/50-2/2013	Hangzhou Center for Disease Control and Prevention	Hangzhou Center for Disease Control and Prevention	Li,J;Jin,T;Yu,XF;Pu,XY;Pan,JC	H9N2
A/chicken/Jiangsu/XZPZ/2011	PB2	A/Chicken/Jiangsu/XZPZ/2011	EPI466303	gisaid	China	2011-03-28	A/chicken/Jiangsu/XZPZ/2011	Yangzhou University	Chinese Academy of Sciences	Daxin, P	H9N2
A/chicken/Jiangsu/CZZWQ/2012	PB2	A/Chicken/Jiangsu/CZZWQ/2012	EPI466247	gisaid	China	2012-05-12	A/chicken/Jiangsu/CZZWQ/2012	Yangzhou University	Chinese Academy of Sciences	Daxin, P	H9N2
A/duck/Jiangsu/YC2/2013	PB2	A/Duck/Jiangsu/YC2/2013	EPI466463	gisaid	China	2013-04-05	A/duck/Jiangsu/YC2/2013	Yangzhou University	Chinese Academy of Sciences	Daxin, P	H9N2
A/chicken/Jiangsu/NTHA1/2012	PB2	A/Chicken/Jiangsu/NTHA1/2012	EPI466527	gisaid	China	2012-12-28	A/chicken/Jiangsu/NTHA1/2012	Yangzhou University	Chinese Academy of Sciences	Daxin, P	H9N2
A/environment/Chongqing/00516/2013	PB2	A/Environment/Chongqing/00516/2013	EPI497497	gisaid	China	2013-03-13	A/environment/Chongqing/00516/2013	NA	WHO Chinese National Influenza Center	Rongbao,Gao; Xiaodan,Li;Ye,Zhang;Shumei,Zou;Xiang,Zhao;Xiyan,Li;Dayan,Wang;Yuelong,Shu	H9N2
A/environment/Guangdong/2013XN11652/2013	PB2	A/Environment/Guangdong/2013XN11652/2013	EPI491024	gisaid	China	2013-05-18	A/environment/Guangdong/2013XN11652/2013	Guangdong Provincial Center for Disease Control and Prevention	Guandong Centers for Disease Control	NA	H9N2
A/chicken/Shangdong/SDWD/2011	PB2	A/Chicken/Shangdong/SDWD/2011	EPI466287	gisaid	China	2011-01-26	A/chicken/Shangdong/SDWD/2011	Yangzhou University	Chinese Academy of Sciences	Daxin, P	H9N2
A/chicken/Jiangsu/ZJ4/2013	PB2	A/Chicken/Jiangsu/ZJ4/2013	EPI466455	gisaid	China	2013-01-23	A/chicken/Jiangsu/ZJ4/2013	Yangzhou University	Chinese Academy of Sciences	Daxin, P	H9N2
A/Chicken/Nanjing/503/2013	PB2	A/Chicken/Nanjing/503/2013	EPI515810	gisaid	China	2013-04-16	A/Chicken/Nanjing/503/2013	Beijing Institute of Microbiology and Epidemiology	Beijing Institute of Microbiology and Epidemiology	Fan, Hang; Liu, Wei; Tong, Yigang; Cao, Wuchun	H9N2
A/chicken/Jiangsu/XZLZG/2012	PB2	A/Chicken/Jiangsu/XZLZG/2012	EPI466399	gisaid	China	2012-04-16	A/chicken/Jiangsu/XZLZG/2012	Yangzhou University	Chinese Academy of Sciences	Daxin, P	H9N2
A/chicken/Jiangsu/DTNSZ/2011	PB2	A/Chicken/Jiangsu/DTNSZ/2011	EPI466375	gisaid	China	2011-01-21	A/chicken/Jiangsu/DTNSZ/2011	Yangzhou University	Chinese Academy of Sciences	Daxin, P	H9N2
A/Hong Kong/308/2014	PB2	A/Human/Hong Kong/308/2014	EPI498034	gisaid	Hong Kong (SAR)	2013-12-28	A/Hong Kong/308/2014	Public Health Laboratory Services Branch, Centre for Health Protection	Public Health Laboratory Services Branch, Centre for Health Protection	Mak,G.C.; Cheng,P.K.C.; Lo,J.Y.C.	H9N2
A/chicken/Jiangsu/NTTZ/2013	PB2	A/Chicken/Jiangsu/NTTZ/2013	EPI466471	gisaid	China	2013-01-07	A/chicken/Jiangsu/NTTZ/2013	Yangzhou University	Chinese Academy of Sciences	Daxin, P	H9N2
A/chicken/Jiangsu/WJHDL/2012	PB2	A/Chicken/Jiangsu/WJHDL/2012	EPI466235	gisaid	China	2012-03-24	A/chicken/Jiangsu/WJHDL/2012	Yangzhou University	Chinese Academy of Sciences	Daxin, P	H9N2
A/chicken/Jiangsu/XZMG/2012	PB2	A/Chicken/Jiangsu/XZMG/2012	EPI466295	gisaid	China	2012-04-13	A/chicken/Jiangsu/XZMG/2012	Yangzhou University	Chinese Academy of Sciences	Daxin, P	H9N2
A/Enviroment/Zhenjiang/h9/2013	PB2	A/Environment/Zhenjiang/h9/2013	EPI465410	gisaid	China	2013-04-07	A/Enviroment/Zhenjiang/h9/2013	Jiangsu Provincial Center for Disease Control and Prevention	institution of microbiology	NA	H9N2
A/chicken/Jiangsu/TZXH/2013	PB2	A/Chicken/Jiangsu/TZXH/2013	EPI466514	gisaid	China	2013-04-05	A/chicken/Jiangsu/TZXH/2013	Yangzhou University	Chinese Academy of Sciences	Daxin, P	H9N2
A/chicken/Jiangsu/CZLJG/2012	PB2	A/Chicken/Jiangsu/CZLJG/2012	EPI466327	gisaid	China	2012-03-24	A/chicken/Jiangsu/CZLJG/2012	Yangzhou University	Chinese Academy of Sciences	Daxin, P	H9N2
A/quail/Hangzhou/35/2013	PB2	A/Quail/Hangzhou/35/2013	EPI450828	gisaid	China	2013-04-04	A/quail/Hangzhou/35/2013	Hangzhou Center for Disease Control and Prevention	Hangzhou Center for Disease Control and Prevention	Yu,XF;Pan,JC;Pu,XY;Li,J	H9N2
A/environment/Guangdong/GD130184/2013	PB2	A/Environment/Guangdong/GD130184/2013	EPI490992	gisaid	China	2013-05-07	A/environment/Guangdong/GD130184/2013	Guangdong Provincial Center for Disease Control and Prevention	Guandong Centers for Disease Control	NA	H9N2
A/chicken/Jiangsu/XZ6/2012	PB2	A/Chicken/Jiangsu/XZ6/2012	EPI466439	gisaid	China	2012-11-06	A/chicken/Jiangsu/XZ6/2012	Yangzhou University	Chinese Academy of Sciences	Daxin, P	H9N2
A/chicken/Jiangsu/CZWJ5/2013	PB2	A/Chicken/Jiangsu/CZWJ5/2013	EPI466501	gisaid	China	2013-01-23	A/chicken/Jiangsu/CZWJ5/2013	Yangzhou University	Chinese Academy of Sciences	Daxin, P	H9N2
A/Chicken/Nanjing/106-2/2013	PB2	A/Chicken/Nanjing/106-2/2013	EPI515801	gisaid	China	2013-04-16	A/Chicken/Nanjing/106-2/2013	Beijing Institute of Microbiology and Epidemiology	Beijing Institute of Microbiology and Epidemiology	Fan, Hang; Liu, Wei; Tong, Yigang; Cao, Wuchun	H9N2
A/Chicken/Nanchang/1-0016/2000	PB1	A/Chicken/Nanchang/1-0016/2000	EPI16440	gisaid	China	2000	A/Chicken/Nanchang/1-0016/2000	NA	Other Database Import	NA	H9N2
A/quail/Jiangsu/WX3/2013	PB1	A/Quail/Jiangsu/WX3/2013	EPI466488	gisaid	China	2013-04-06	A/quail/Jiangsu/WX3/2013	Yangzhou University	Chinese Academy of Sciences	Daxin, P	H9N2
A/chicken/Jiangsu/XZ6/2012	PB1	A/Chicken/Jiangsu/XZ6/2012	EPI466440	gisaid	China	2012-11-06	A/chicken/Jiangsu/XZ6/2012	Yangzhou University	Chinese Academy of Sciences	Daxin, P	H9N2
A/chicken/Jiangsu/CZLJG/2012	PB1	A/Chicken/Jiangsu/CZLJG/2012	EPI466328	gisaid	China	2012-03-24	A/chicken/Jiangsu/CZLJG/2012	Yangzhou University	Chinese Academy of Sciences	Daxin, P	H9N2
A/chicken/Jiangsu/XZMG/2012	PB1	A/Chicken/Jiangsu/XZMG/2012	EPI466296	gisaid	China	2012-04-13	A/chicken/Jiangsu/XZMG/2012	Yangzhou University	Chinese Academy of Sciences	Daxin, P	H9N2
A/chicken/Jiangsu/CZJT2/2013	PB1	A/Chicken/Jiangsu/CZJT2/2013	EPI466448	gisaid	China	2013-01-23	A/chicken/Jiangsu/CZJT2/2013	Yangzhou University	Chinese Academy of Sciences	Daxin, P	H9N2
A/environment/Guangdong/C13058260/2013	PB1	A/Environment/Guangdong/C13058260/2013	EPI491017	gisaid	China	2013-05-14	A/environment/Guangdong/C13058260/2013	Guangdong Provincial Center for Disease Control and Prevention	Guandong Centers for Disease Control	NA	H9N2
A/Mallard/Zhejiang/136/2013	PB1	A/Mallard/Zhejiang/136/2013	EPI466212	gisaid	China	2013-03-28	A/Mallard/Zhejiang/136/2013	State Key Laboratory of Virology and Wuhan Institute of Virology, Chinese Academy of Sciences	Chinese Academy of Sciences	Li,TianXian	H9N2
A/Enviroment/Zhenjiang/h9/2013	PB1	A/Environment/Zhenjiang/h9/2013	EPI465411	gisaid	China	2013-04-07	A/Enviroment/Zhenjiang/h9/2013	Jiangsu Provincial Center for Disease Control and Prevention	institution of microbiology	NA	H9N2
A/chicken/Jiangsu/NTHA1/2012	PB1	A/Chicken/Jiangsu/NTHA1/2012	EPI466528	gisaid	China	2012-12-28	A/chicken/Jiangsu/NTHA1/2012	Yangzhou University	Chinese Academy of Sciences	Daxin, P	H9N2
A/environment/Guangdong/GD130210/2013	PB1	A/Environment/Guangdong/GD130210/2013	EPI491009	gisaid	China	2013-05-28	A/environment/Guangdong/GD130210/2013	Guangdong Provincial Center for Disease Control and Prevention	Guandong Centers for Disease Control	NA	H9N2
A/Chicken/Nanjing/023/2013	PB1	A/Chicken/Nanjing/023/2013	EPI515828	gisaid	China	2013-04-16	A/Chicken/Nanjing/023/2013	Beijing Institute of Microbiology and Epidemiology	Beijing Institute of Microbiology and Epidemiology	Fan, Hang; Liu, Wei; Tong, Yigang; Cao, Wuchun	H9N2
A/Chicken/Nantong/031-2/2013	PB1	A/Chicken/Nantong/031-2/2013	EPI515836	gisaid	China	2013-04-16	A/Chicken/Nantong/031-2/2013	Beijing Institute of Microbiology and Epidemiology	Beijing Institute of Microbiology and Epidemiology	Fan, Hang; Liu, Wei; Tong, Yigang; Cao, Wuchun	H9N2
A/chicken/Hangzhou/48-2/2013	PB1	A/Chicken/Hangzhou/48-2/2013	EPI468350	gisaid	China	2013-04-10	A/chicken/Hangzhou/48-2/2013	Hangzhou Center for Disease Control and Prevention	Hangzhou Center for Disease Control and Prevention	Li,J;Jin,T;Yu,XF;Pu,XY;Pan,JC	H9N2
A/chicken/Jiangsu/XZ38/2012	PB1	A/Chicken/Jiangsu/XZ38/2012	EPI466256	gisaid	China	2012-01-12	A/chicken/Jiangsu/XZ38/2012	Yangzhou University	Chinese Academy of Sciences	Daxin, P	H9N2
A/environment/Guangdong/GD130184/2013	PB1	A/Environment/Guangdong/GD130184/2013	EPI490993	gisaid	China	2013-05-07	A/environment/Guangdong/GD130184/2013	Guangdong Provincial Center for Disease Control and Prevention	Guandong Centers for Disease Control	NA	H9N2
A/chicken/Jiangsu/XZZSL/2012	PB1	A/Chicken/Jiangsu/XZZSL/2012	EPI466336	gisaid	China	2012-03-24	A/chicken/Jiangsu/XZZSL/2012	Yangzhou University	Chinese Academy of Sciences	Daxin, P	H9N2
A/environment/Guangdong/C13280011/2013	PB1	A/Environment/Guangdong/C13280011/2013	EPI490985	gisaid	China	2013-04-17	A/environment/Guangdong/C13280011/2013	Guangdong Provincial Center for Disease Control and Prevention	Guandong Centers for Disease Control	NA	H9N2
A/chicken/Jiangsu/DTNSZ/2011	PB1	A/Chicken/Jiangsu/DTNSZ/2011	EPI466376	gisaid	China	2011-01-21	A/chicken/Jiangsu/DTNSZ/2011	Yangzhou University	Chinese Academy of Sciences	Daxin, P	H9N2
A/chicken/Jiangsu/YZ4/2012	PB1	A/Chicken/Jiangsu/YZ4/2012	EPI466521	gisaid	China	2012-11-09	A/chicken/Jiangsu/YZ4/2012	Yangzhou University	Chinese Academy of Sciences	Daxin, P	H9N2
A/environment/Guangdong/GD130206/2013	PB1	A/Environment/Guangdong/GD130206/2013	EPI491001	gisaid	China	2013-05-28	A/environment/Guangdong/GD130206/2013	Guangdong Provincial Center for Disease Control and Prevention	Guandong Centers for Disease Control	NA	H9N2
A/Chicken/Suzhou/097-2/2013	PB1	A/Chicken/Suzhou/097-2/2013	EPI515820	gisaid	China	2013-04-08	A/Chicken/Suzhou/097-2/2013	Beijing Institute of Microbiology and Epidemiology	Beijing Institute of Microbiology and Epidemiology	Fan, Hang; Liu, Wei; Tong, Yigang; Cao, Wuchun	H9N2
A/chicken/Jiangsu/CZ1/2012	PB1	A/Chicken/Jiangsu/CZ1/2012	EPI466494	gisaid	China	2012-11-20	A/chicken/Jiangsu/CZ1/2012	Yangzhou University	Chinese Academy of Sciences	Daxin, P	H9N2
A/chicken/Shandong/SDWF17/2012	PB1	A/Chicken/Shandong/SDWF17/2012	EPI466264	gisaid	China	2012-05-09	A/chicken/Shandong/SDWF17/2012	Yangzhou University	Chinese Academy of Sciences	Daxin, P	H9N2
A/chicken/Shangdong/SDWF14/2012	PB1	A/Chicken/Shangdong/SDWF14/2012	EPI466280	gisaid	China	2012-05-09	A/chicken/Shangdong/SDWF14/2012	Yangzhou University	Chinese Academy of Sciences	Daxin, P	H9N2
A/Hong Kong/308/2014	PB1	A/Human/Hong Kong/308/2014	EPI498035	gisaid	Hong Kong (SAR)	2013-12-28	A/Hong Kong/308/2014	Public Health Laboratory Services Branch, Centre for Health Protection	Public Health Laboratory Services Branch, Centre for Health Protection	Mak,G.C.; Cheng,P.K.C.; Lo,J.Y.C.	H9N2
A/duck/Jiangsu/1-MA/2008	PB1	A/Duck/Jiangsu/1-MA/2008	EPI499555	gisaid	China	2008	A/duck/Jiangsu/1-MA/2008	NA	Other Database Import	Liu,Q.	H9N2
A/chicken/Jiangsu/ZJ4/2013	PB1	A/Chicken/Jiangsu/ZJ4/2013	EPI466456	gisaid	China	2013-01-23	A/chicken/Jiangsu/ZJ4/2013	Yangzhou University	Chinese Academy of Sciences	Daxin, P	H9N2
A/chicken/Jiangsu/ZJDT/2011	PB1	A/Chicken/Jiangsu/ZJDT/2011	EPI466312	gisaid	China	2011-05-21	A/chicken/Jiangsu/ZJDT/2011	Yangzhou University	Chinese Academy of Sciences	Daxin, P	H9N2
A/chicken/Jiangsu/XZLZG/2012	PB1	A/Chicken/Jiangsu/XZLZG/2012	EPI466400	gisaid	China	2012-04-16	A/chicken/Jiangsu/XZLZG/2012	Yangzhou University	Chinese Academy of Sciences	Daxin, P	H9N2
A/chicken/Jiangsu/YZ0511/2011	PB1	A/Chicken/Jiangsu/YZ0511/2011	EPI466392	gisaid	China	2011-05-11	A/chicken/Jiangsu/YZ0511/2011	Yangzhou University	Chinese Academy of Sciences	Daxin, P	H9N2
A/environment/Chongqing/00516/2013	PB1	A/Environment/Chongqing/00516/2013	EPI497498	gisaid	China	2013-03-13	A/environment/Chongqing/00516/2013	NA	WHO Chinese National Influenza Center	Rongbao,Gao; Xiaodan,Li;Ye,Zhang;Shumei,Zou;Xiang,Zhao;Xiyan,Li;Dayan,Wang;Yuelong,Shu	H9N2
A/chicken/Jiangsu/ZJDT1/2013	PB1	A/Chicken/Jiangsu/ZJDT1/2013	EPI466432	gisaid	China	2013-03-28	A/chicken/Jiangsu/ZJDT1/2013	Yangzhou University	Chinese Academy of Sciences	Daxin, P	H9N2
A/chicken/Jiangsu/NTTZ/2013	PB1	A/Chicken/Jiangsu/NTTZ/2013	EPI466472	gisaid	China	2013-01-07	A/chicken/Jiangsu/NTTZ/2013	Yangzhou University	Chinese Academy of Sciences	Daxin, P	H9N2
A/chicken/Jiangsu/CZZWQ/2012	PB1	A/Chicken/Jiangsu/CZZWQ/2012	EPI466248	gisaid	China	2012-05-12	A/chicken/Jiangsu/CZZWQ/2012	Yangzhou University	Chinese Academy of Sciences	Daxin, P	H9N2
A/chicken/Jiangsu/YCDF/2012	PB1	A/Chicken/Jiangsu/YCDF/2012	EPI466532	gisaid	China	2012-12-23	A/chicken/Jiangsu/YCDF/2012	Yangzhou University	Chinese Academy of Sciences	Daxin, P	H9N2
A/chicken/Jiangsu/TZXH/2013	PB1	A/Chicken/Jiangsu/TZXH/2013	EPI466515	gisaid	China	2013-04-05	A/chicken/Jiangsu/TZXH/2013	Yangzhou University	Chinese Academy of Sciences	Daxin, P	H9N2
A/chicken/Jiangsu/XZPZ/2011	PB1	A/Chicken/Jiangsu/XZPZ/2011	EPI466304	gisaid	China	2011-03-28	A/chicken/Jiangsu/XZPZ/2011	Yangzhou University	Chinese Academy of Sciences	Daxin, P	H9N2
A/chicken/Jiangsu/WJHDL/2012	PB1	A/Chicken/Jiangsu/WJHDL/2012	EPI466240	gisaid	China	2012-03-24	A/chicken/Jiangsu/WJHDL/2012	Yangzhou University	Chinese Academy of Sciences	Daxin, P	H9N2
A/environment/Jiangxi/02899/2012	PB1	A/Environment/Jiangxi/02899/2012	EPI497538	gisaid	China	2012-10-09	A/environment/Jiangxi/02899/2012	NA	WHO Chinese National Influenza Center	Rongbao,Gao; Xiaodan,Li;Ye,Zhang;Shumei,Zou;Xiang,Zhao;Xiyan,Li;Dayan,Wang;Yuelong,Shu	H9N2
A/chicken/Shangdong/SDWD/2011	PB1	A/Chicken/Shangdong/SDWD/2011	EPI466288	gisaid	China	2011-01-26	A/chicken/Shangdong/SDWD/2011	Yangzhou University	Chinese Academy of Sciences	Daxin, P	H9N2
A/chicken/Jiangsu/YCDT/2013	PB1	A/Chicken/Jiangsu/YCDT/2013	EPI466509	gisaid	China	2013-03-29	A/chicken/Jiangsu/YCDT/2013	Yangzhou University	Chinese Academy of Sciences	Daxin, P	H9N2
A/duck/Jiangsu/YC2/2013	PB1	A/Duck/Jiangsu/YC2/2013	EPI466464	gisaid	China	2013-04-05	A/duck/Jiangsu/YC2/2013	Yangzhou University	Chinese Academy of Sciences	Daxin, P	H9N2
A/environment/Hunan/1-23/2007	PB1	A/Environment/Hunan/1-23/2007	EPI243489	gisaid	China	2007-03	A/environment/Hunan/1-23/2007	NA	Other Database Import	Zhang,H.; Chen,Z.	H9N2
A/chicken/Hangzhou/50-2/2013	PB1	A/Chicken/Hangzhou/50-2/2013	EPI468356	gisaid	China	2013-04-10	A/chicken/Hangzhou/50-2/2013	Hangzhou Center for Disease Control and Prevention	Hangzhou Center for Disease Control and Prevention	Li,J;Jin,T;Yu,XF;Pu,XY;Pan,JC	H9N2
A/chicken/Jiangsu/CZWJ5/2013	PB1	A/Chicken/Jiangsu/CZWJ5/2013	EPI466502	gisaid	China	2013-01-23	A/chicken/Jiangsu/CZWJ5/2013	Yangzhou University	Chinese Academy of Sciences	Daxin, P	H9N2
A/Chicken/Nanjing/503/2013	PB1	A/Chicken/Nanjing/503/2013	EPI515811	gisaid	China	2013-04-16	A/Chicken/Nanjing/503/2013	Beijing Institute of Microbiology and Epidemiology	Beijing Institute of Microbiology and Epidemiology	Fan, Hang; Liu, Wei; Tong, Yigang; Cao, Wuchun	H9N2
A/environment/Guangdong/C13058252/2013	PB1	A/Environment/Guangdong/C13058252/2013	EPI491033	gisaid	China	2013-05-14	A/environment/Guangdong/C13058252/2013	Guangdong Provincial Center for Disease Control and Prevention	Guandong Centers for Disease Control	NA	H9N2
A/quail/Hangzhou/35/2013	PB1	A/Quail/Hangzhou/35/2013	EPI450829	gisaid	China	2013-04-04	A/quail/Hangzhou/35/2013	Hangzhou Center for Disease Control and Prevention	Hangzhou Center for Disease Control and Prevention	Yu,XF;Pan,JC;Pu,XY;Li,J	H9N2
A/chicken/Jiangsu/YZ0611/2011	PB1	A/Chicken/Jiangsu/YZ0611/2011	EPI466368	gisaid	China	2011-06-11	A/chicken/Jiangsu/YZ0611/2011	Yangzhou University	Chinese Academy of Sciences	Daxin, P	H9N2
A/Chicken/Nanjing/106-2/2013	PB1	A/Chicken/Nanjing/106-2/2013	EPI515802	gisaid	China	2013-04-16	A/Chicken/Nanjing/106-2/2013	Beijing Institute of Microbiology and Epidemiology	Beijing Institute of Microbiology and Epidemiology	Fan, Hang; Liu, Wei; Tong, Yigang; Cao, Wuchun	H9N2
A/chicken/Jiangsu/XZWHL/2012	PB1	A/Chicken/Jiangsu/XZWHL/2012	EPI466344	gisaid	China	2012-03-24	A/chicken/Jiangsu/XZWHL/2012	Yangzhou University	Chinese Academy of Sciences	Daxin, P	H9N2
A/chicken/Jiangsu/MYJMF/2012	PB1	A/Chicken/Jiangsu/MYJMF/2012	EPI466408	gisaid	China	2012-03-24	A/chicken/Jiangsu/MYJMF/2012	Yangzhou University	Chinese Academy of Sciences	Daxin, P	H9N2
A/chicken/Jiangsu/WJYBF/2012	PB1	A/Chicken/Jiangsu/WJYBF/2012	EPI466424	gisaid	China	2012-03-24	A/chicken/Jiangsu/WJYBF/2012	Yangzhou University	Chinese Academy of Sciences	Daxin, P	H9N2
A/chicken/Jiangsu/DT/2009	PB1	A/Chicken/Jiangsu/DT/2009	EPI466320	gisaid	China	2009-09-20	A/chicken/Jiangsu/DT/2009	Yangzhou University	Chinese Academy of Sciences	Daxin, P	H9N2
A/environment/Jiangxi/00452/2013	PB1	A/Environment/Jiangxi/00452/2013	EPI497522	gisaid	China	2013-02-27	A/environment/Jiangxi/00452/2013	NA	WHO Chinese National Influenza Center	Rongbao,Gao; Xiaodan,Li;Ye,Zhang;Shumei,Zou;Xiang,Zhao;Xiyan,Li;Dayan,Wang;Yuelong,Shu	H9N2
A/chicken/Jiangsu/CZJJF/2012	PB1	A/Chicken/Jiangsu/CZJJF/2012	EPI466416	gisaid	China	2012-05-12	A/chicken/Jiangsu/CZJJF/2012	Yangzhou University	Chinese Academy of Sciences	Daxin, P	H9N2
A/environment/Hangzhou/34-2/2013	PB1	A/Environment/Hangzhou/34-2/2013	EPI473791	gisaid	China	2013-04-04	A/environment/Hangzhou/34-2/2013	Hangzhou Center for Disease Control and Prevention	Hangzhou Center for Disease Control and Prevention	Li,J;Jin,T;Yu,XF;Cui, YJ; Pu,XY;Liu,J;Pan,JC	H9N2
A/chicken/Shangdong/SDWF29/2012	PB1	A/Chicken/Shangdong/SDWF29/2012	EPI466352	gisaid	China	2012-05-09	A/chicken/Shangdong/SDWF29/2012	Yangzhou University	Chinese Academy of Sciences	Daxin, P	H9N2
A/chicken/Jiangsu/CZYWP/2012	PB1	A/Chicken/Jiangsu/CZYWP/2012	EPI466384	gisaid	China	2012-03-24	A/chicken/Jiangsu/CZYWP/2012	Yangzhou University	Chinese Academy of Sciences	Daxin, P	H9N2
A/environment/Guangdong/2013XN11652/2013	PB1	A/Environment/Guangdong/2013XN11652/2013	EPI491025	gisaid	China	2013-05-18	A/environment/Guangdong/2013XN11652/2013	Guangdong Provincial Center for Disease Control and Prevention	Guandong Centers for Disease Control	NA	H9N2
A/chicken/Jiangsu/WJHRG/2012	PB1	A/Chicken/Jiangsu/WJHRG/2012	EPI466272	gisaid	China	2012-03-24	A/chicken/Jiangsu/WJHRG/2012	Yangzhou University	Chinese Academy of Sciences	Daxin, P	H9N2
A/environment/Jiangxi/00449/2013	PB1	A/Environment/Jiangxi/00449/2013	EPI497519	gisaid	China	2013-02-27	A/environment/Jiangxi/00449/2013	NA	WHO Chinese National Influenza Center	Rongbao,Gao; Xiaodan,Li;Ye,Zhang;Shumei,Zou;Xiang,Zhao;Xiyan,Li;Dayan,Wang;Yuelong,Shu	H9N2
A/chicken/Jiangsu/HA2/2013	PB1	A/Chicken/Jiangsu/HA2/2013	EPI466480	gisaid	China	2013-04-05	A/chicken/Jiangsu/HA2/2013	Yangzhou University	Chinese Academy of Sciences	Daxin, P	H9N2
A/chicken/Jiangsu/DT0112/2012	PB1	A/Chicken/Jiangsu/DT0112/2012	EPI466360	gisaid	China	2012-02-12	A/chicken/Jiangsu/DT0112/2012	Yangzhou University	Chinese Academy of Sciences	Daxin, P	H9N2
A/environment/Jiangxi/02895/2012	PB1	A/Environment/Jiangxi/02895/2012	EPI497535	gisaid	China	2012-10-09	A/environment/Jiangxi/02895/2012	NA	WHO Chinese National Influenza Center	Rongbao,Gao; Xiaodan,Li;Ye,Zhang;Shumei,Zou;Xiang,Zhao;Xiyan,Li;Dayan,Wang;Yuelong,Shu	H9N2
A/chicken/Hubei/01-MA01/1999	PA	A/Chicken/Hubei/01-MA01/1999	EPI337051	gisaid	China	1999	A/chicken/Hubei/01-MA01/1999	NA	Other Database Import	Zhang,Z.; Hu,S.; Li,Z.; Liu,M.; Li,S.; Xiao,Y.; Bi,D.	H9N2
A/quail/Jiangsu/WX3/2013	PA	A/Quail/Jiangsu/WX3/2013	EPI466486	gisaid	China	2013-04-06	A/quail/Jiangsu/WX3/2013	Yangzhou University	Chinese Academy of Sciences	Daxin, P	H9N2
A/chicken/Jiangsu/YZ4/2012	PA	A/Chicken/Jiangsu/YZ4/2012	EPI466519	gisaid	China	2012-11-09	A/chicken/Jiangsu/YZ4/2012	Yangzhou University	Chinese Academy of Sciences	Daxin, P	H9N2
A/duck/Jiangsu/1-MA/2008	PA	A/Duck/Jiangsu/1-MA/2008	EPI499556	gisaid	China	2008	A/duck/Jiangsu/1-MA/2008	NA	Other Database Import	Liu,Q.	H9N2
A/environment/Hunan/1-23/2007	PA	A/Environment/Hunan/1-23/2007	EPI243490	gisaid	China	2007-03	A/environment/Hunan/1-23/2007	NA	Other Database Import	Zhang,H.; Chen,Z.	H9N2
A/chicken/Jiangsu/DT0112/2012	PA	A/Chicken/Jiangsu/DT0112/2012	EPI466358	gisaid	China	2012-02-12	A/chicken/Jiangsu/DT0112/2012	Yangzhou University	Chinese Academy of Sciences	Daxin, P	H9N2
A/chicken/Jiangsu/CZLJG/2012	PA	A/Chicken/Jiangsu/CZLJG/2012	EPI466326	gisaid	China	2012-03-24	A/chicken/Jiangsu/CZLJG/2012	Yangzhou University	Chinese Academy of Sciences	Daxin, P	H9N2
A/chicken/Jiangsu/ZJDT/2011	PA	A/Chicken/Jiangsu/ZJDT/2011	EPI466310	gisaid	China	2011-05-21	A/chicken/Jiangsu/ZJDT/2011	Yangzhou University	Chinese Academy of Sciences	Daxin, P	H9N2
A/chicken/Jiangsu/TZXH/2013	PA	A/Chicken/Jiangsu/TZXH/2013	EPI466513	gisaid	China	2013-04-05	A/chicken/Jiangsu/TZXH/2013	Yangzhou University	Chinese Academy of Sciences	Daxin, P	H9N2
A/chicken/Jiangsu/YCDF/2012	PA	A/Chicken/Jiangsu/YCDF/2012	EPI466531	gisaid	China	2012-12-23	A/chicken/Jiangsu/YCDF/2012	Yangzhou University	Chinese Academy of Sciences	Daxin, P	H9N2
A/chicken/Jiangsu/YCDT/2013	PA	A/Chicken/Jiangsu/YCDT/2013	EPI466507	gisaid	China	2013-03-29	A/chicken/Jiangsu/YCDT/2013	Yangzhou University	Chinese Academy of Sciences	Daxin, P	H9N2
A/chicken/Jiangsu/XZPZ/2011	PA	A/Chicken/Jiangsu/XZPZ/2011	EPI466302	gisaid	China	2011-03-28	A/chicken/Jiangsu/XZPZ/2011	Yangzhou University	Chinese Academy of Sciences	Daxin, P	H9N2
A/chicken/Jiangsu/DT/2009	PA	A/Chicken/Jiangsu/DT/2009	EPI466318	gisaid	China	2009-09-20	A/chicken/Jiangsu/DT/2009	Yangzhou University	Chinese Academy of Sciences	Daxin, P	H9N2
A/chicken/Jiangsu/DTNSZ/2011	PA	A/Chicken/Jiangsu/DTNSZ/2011	EPI466374	gisaid	China	2011-01-21	A/chicken/Jiangsu/DTNSZ/2011	Yangzhou University	Chinese Academy of Sciences	Daxin, P	H9N2
A/chicken/Jiangsu/YZ0511/2011	PA	A/Chicken/Jiangsu/YZ0511/2011	EPI466390	gisaid	China	2011-05-11	A/chicken/Jiangsu/YZ0511/2011	Yangzhou University	Chinese Academy of Sciences	Daxin, P	H9N2
A/chicken/Shangdong/SDWF29/2012	PA	A/Chicken/Shangdong/SDWF29/2012	EPI466350	gisaid	China	2012-05-09	A/chicken/Shangdong/SDWF29/2012	Yangzhou University	Chinese Academy of Sciences	Daxin, P	H9N2
A/chicken/Jiangsu/XZ38/2012	PA	A/Chicken/Jiangsu/XZ38/2012	EPI466254	gisaid	China	2012-01-12	A/chicken/Jiangsu/XZ38/2012	Yangzhou University	Chinese Academy of Sciences	Daxin, P	H9N2
A/chicken/Jiangsu/YZ0611/2011	PA	A/Chicken/Jiangsu/YZ0611/2011	EPI466366	gisaid	China	2011-06-11	A/chicken/Jiangsu/YZ0611/2011	Yangzhou University	Chinese Academy of Sciences	Daxin, P	H9N2
A/chicken/Shangdong/SDWD/2011	PA	A/Chicken/Shangdong/SDWD/2011	EPI466286	gisaid	China	2011-01-26	A/chicken/Shangdong/SDWD/2011	Yangzhou University	Chinese Academy of Sciences	Daxin, P	H9N2
A/chicken/Shandong/SDWF17/2012	PA	A/Chicken/Shandong/SDWF17/2012	EPI466262	gisaid	China	2012-05-09	A/chicken/Shandong/SDWF17/2012	Yangzhou University	Chinese Academy of Sciences	Daxin, P	H9N2
A/chicken/Shangdong/SDWF14/2012	PA	A/Chicken/Shangdong/SDWF14/2012	EPI466278	gisaid	China	2012-05-09	A/chicken/Shangdong/SDWF14/2012	Yangzhou University	Chinese Academy of Sciences	Daxin, P	H9N2
A/environment/Guangdong/GD130184/2013	PA	A/Environment/Guangdong/GD130184/2013	EPI490991	gisaid	China	2013-05-07	A/environment/Guangdong/GD130184/2013	Guangdong Provincial Center for Disease Control and Prevention	Guandong Centers for Disease Control	NA	H9N2
A/environment/Guangdong/C13058252/2013	PA	A/Environment/Guangdong/C13058252/2013	EPI491031	gisaid	China	2013-05-14	A/environment/Guangdong/C13058252/2013	Guangdong Provincial Center for Disease Control and Prevention	Guandong Centers for Disease Control	NA	H9N2
A/environment/Guangdong/GD130206/2013	PA	A/Environment/Guangdong/GD130206/2013	EPI490999	gisaid	China	2013-05-28	A/environment/Guangdong/GD130206/2013	Guangdong Provincial Center for Disease Control and Prevention	Guandong Centers for Disease Control	NA	H9N2
A/environment/Guangdong/GD130210/2013	PA	A/Environment/Guangdong/GD130210/2013	EPI491007	gisaid	China	2013-05-28	A/environment/Guangdong/GD130210/2013	Guangdong Provincial Center for Disease Control and Prevention	Guandong Centers for Disease Control	NA	H9N2
A/environment/Guangdong/2013XN11652/2013	PA	A/Environment/Guangdong/2013XN11652/2013	EPI491023	gisaid	China	2013-05-18	A/environment/Guangdong/2013XN11652/2013	Guangdong Provincial Center for Disease Control and Prevention	Guandong Centers for Disease Control	NA	H9N2
A/environment/Guangdong/C13058260/2013	PA	A/Environment/Guangdong/C13058260/2013	EPI491015	gisaid	China	2013-05-14	A/environment/Guangdong/C13058260/2013	Guangdong Provincial Center for Disease Control and Prevention	Guandong Centers for Disease Control	NA	H9N2
A/chicken/Hangzhou/50-2/2013	PA	A/Chicken/Hangzhou/50-2/2013	EPI468357	gisaid	China	2013-04-10	A/chicken/Hangzhou/50-2/2013	Hangzhou Center for Disease Control and Prevention	Hangzhou Center for Disease Control and Prevention	Li,J;Jin,T;Yu,XF;Pu,XY;Pan,JC	H9N2
A/chicken/Jiangsu/XZ6/2012	PA	A/Chicken/Jiangsu/XZ6/2012	EPI466438	gisaid	China	2012-11-06	A/chicken/Jiangsu/XZ6/2012	Yangzhou University	Chinese Academy of Sciences	Daxin, P	H9N2
A/Chicken/Nantong/031-2/2013	PA	A/Chicken/Nantong/031-2/2013	EPI515837	gisaid	China	2013-04-16	A/Chicken/Nantong/031-2/2013	Beijing Institute of Microbiology and Epidemiology	Beijing Institute of Microbiology and Epidemiology	Fan, Hang; Liu, Wei; Tong, Yigang; Cao, Wuchun	H9N2
A/Hong Kong/308/2014	PA	A/Human/Hong Kong/308/2014	EPI498033	gisaid	Hong Kong (SAR)	2013-12-28	A/Hong Kong/308/2014	Public Health Laboratory Services Branch, Centre for Health Protection	Public Health Laboratory Services Branch, Centre for Health Protection	Mak,G.C.; Cheng,P.K.C.; Lo,J.Y.C.	H9N2
A/environment/Guangdong/C13280011/2013	PA	A/Environment/Guangdong/C13280011/2013	EPI490983	gisaid	China	2013-04-17	A/environment/Guangdong/C13280011/2013	Guangdong Provincial Center for Disease Control and Prevention	Guandong Centers for Disease Control	NA	H9N2
A/Chicken/Nanjing/023/2013	PA	A/Chicken/Nanjing/023/2013	EPI515829	gisaid	China	2013-04-16	A/Chicken/Nanjing/023/2013	Beijing Institute of Microbiology and Epidemiology	Beijing Institute of Microbiology and Epidemiology	Fan, Hang; Liu, Wei; Tong, Yigang; Cao, Wuchun	H9N2
A/Mallard/Zhejiang/136/2013	PA	A/Mallard/Zhejiang/136/2013	EPI466213	gisaid	China	2013-03-28	A/Mallard/Zhejiang/136/2013	State Key Laboratory of Virology and Wuhan Institute of Virology, Chinese Academy of Sciences	Chinese Academy of Sciences	Li,TianXian	H9N2
A/Chicken/Suzhou/097-2/2013	PA	A/Chicken/Suzhou/097-2/2013	EPI515821	gisaid	China	2013-04-08	A/Chicken/Suzhou/097-2/2013	Beijing Institute of Microbiology and Epidemiology	Beijing Institute of Microbiology and Epidemiology	Fan, Hang; Liu, Wei; Tong, Yigang; Cao, Wuchun	H9N2
A/environment/Jiangxi/00452/2013	PA	A/Environment/Jiangxi/00452/2013	EPI497525	gisaid	China	2013-02-27	A/environment/Jiangxi/00452/2013	NA	WHO Chinese National Influenza Center	Rongbao,Gao; Xiaodan,Li;Ye,Zhang;Shumei,Zou;Xiang,Zhao;Xiyan,Li;Dayan,Wang;Yuelong,Shu	H9N2
A/chicken/Jiangsu/XZZSL/2012	PA	A/Chicken/Jiangsu/XZZSL/2012	EPI466334	gisaid	China	2012-03-24	A/chicken/Jiangsu/XZZSL/2012	Yangzhou University	Chinese Academy of Sciences	Daxin, P	H9N2
A/environment/Jiangxi/02899/2012	PA	A/Environment/Jiangxi/02899/2012	EPI497541	gisaid	China	2012-10-09	A/environment/Jiangxi/02899/2012	NA	WHO Chinese National Influenza Center	Rongbao,Gao; Xiaodan,Li;Ye,Zhang;Shumei,Zou;Xiang,Zhao;Xiyan,Li;Dayan,Wang;Yuelong,Shu	H9N2
A/chicken/Jiangsu/WJYBF/2012	PA	A/Chicken/Jiangsu/WJYBF/2012	EPI466422	gisaid	China	2012-03-24	A/chicken/Jiangsu/WJYBF/2012	Yangzhou University	Chinese Academy of Sciences	Daxin, P	H9N2
A/chicken/Jiangsu/XZWHL/2012	PA	A/Chicken/Jiangsu/XZWHL/2012	EPI466342	gisaid	China	2012-03-24	A/chicken/Jiangsu/XZWHL/2012	Yangzhou University	Chinese Academy of Sciences	Daxin, P	H9N2
A/environment/Jiangxi/00449/2013	PA	A/Environment/Jiangxi/00449/2013	EPI497516	gisaid	China	2013-02-27	A/environment/Jiangxi/00449/2013	NA	WHO Chinese National Influenza Center	Rongbao,Gao; Xiaodan,Li;Ye,Zhang;Shumei,Zou;Xiang,Zhao;Xiyan,Li;Dayan,Wang;Yuelong,Shu	H9N2
A/environment/Chongqing/00516/2013	PA	A/Environment/Chongqing/00516/2013	EPI497499	gisaid	China	2013-03-13	A/environment/Chongqing/00516/2013	NA	WHO Chinese National Influenza Center	Rongbao,Gao; Xiaodan,Li;Ye,Zhang;Shumei,Zou;Xiang,Zhao;Xiyan,Li;Dayan,Wang;Yuelong,Shu	H9N2
A/environment/Jiangxi/02895/2012	PA	A/Environment/Jiangxi/02895/2012	EPI497532	gisaid	China	2012-10-09	A/environment/Jiangxi/02895/2012	NA	WHO Chinese National Influenza Center	Rongbao,Gao; Xiaodan,Li;Ye,Zhang;Shumei,Zou;Xiang,Zhao;Xiyan,Li;Dayan,Wang;Yuelong,Shu	H9N2
A/chicken/Jiangsu/XZMG/2012	PA	A/Chicken/Jiangsu/XZMG/2012	EPI466294	gisaid	China	2012-04-13	A/chicken/Jiangsu/XZMG/2012	Yangzhou University	Chinese Academy of Sciences	Daxin, P	H9N2
A/chicken/Jiangsu/XZLZG/2012	PA	A/Chicken/Jiangsu/XZLZG/2012	EPI466398	gisaid	China	2012-04-16	A/chicken/Jiangsu/XZLZG/2012	Yangzhou University	Chinese Academy of Sciences	Daxin, P	H9N2
A/duck/Jiangsu/YC2/2013	PA	A/Duck/Jiangsu/YC2/2013	EPI466462	gisaid	China	2013-04-05	A/duck/Jiangsu/YC2/2013	Yangzhou University	Chinese Academy of Sciences	Daxin, P	H9N2
A/chicken/Jiangsu/WJHDL/2012	PA	A/Chicken/Jiangsu/WJHDL/2012	EPI466239	gisaid	China	2012-03-24	A/chicken/Jiangsu/WJHDL/2012	Yangzhou University	Chinese Academy of Sciences	Daxin, P	H9N2
A/Enviroment/Zhenjiang/h9/2013	PA	A/Environment/Zhenjiang/h9/2013	EPI465412	gisaid	China	2013-04-07	A/Enviroment/Zhenjiang/h9/2013	Jiangsu Provincial Center for Disease Control and Prevention	institution of microbiology	NA	H9N2
A/Chicken/Nanjing/503/2013	PA	A/Chicken/Nanjing/503/2013	EPI515812	gisaid	China	2013-04-16	A/Chicken/Nanjing/503/2013	Beijing Institute of Microbiology and Epidemiology	Beijing Institute of Microbiology and Epidemiology	Fan, Hang; Liu, Wei; Tong, Yigang; Cao, Wuchun	H9N2
A/chicken/Jiangsu/MYJMF/2012	PA	A/Chicken/Jiangsu/MYJMF/2012	EPI466406	gisaid	China	2012-03-24	A/chicken/Jiangsu/MYJMF/2012	Yangzhou University	Chinese Academy of Sciences	Daxin, P	H9N2
A/chicken/Jiangsu/HA2/2013	PA	A/Chicken/Jiangsu/HA2/2013	EPI466478	gisaid	China	2013-04-05	A/chicken/Jiangsu/HA2/2013	Yangzhou University	Chinese Academy of Sciences	Daxin, P	H9N2
A/chicken/Jiangsu/CZYWP/2012	PA	A/Chicken/Jiangsu/CZYWP/2012	EPI466382	gisaid	China	2012-03-24	A/chicken/Jiangsu/CZYWP/2012	Yangzhou University	Chinese Academy of Sciences	Daxin, P	H9N2
A/chicken/Jiangsu/NTTZ/2013	PA	A/Chicken/Jiangsu/NTTZ/2013	EPI466470	gisaid	China	2013-01-07	A/chicken/Jiangsu/NTTZ/2013	Yangzhou University	Chinese Academy of Sciences	Daxin, P	H9N2
A/chicken/Jiangsu/CZJJF/2012	PA	A/Chicken/Jiangsu/CZJJF/2012	EPI466414	gisaid	China	2012-05-12	A/chicken/Jiangsu/CZJJF/2012	Yangzhou University	Chinese Academy of Sciences	Daxin, P	H9N2
A/chicken/Jiangsu/CZWJ5/2013	PA	A/Chicken/Jiangsu/CZWJ5/2013	EPI466500	gisaid	China	2013-01-23	A/chicken/Jiangsu/CZWJ5/2013	Yangzhou University	Chinese Academy of Sciences	Daxin, P	H9N2
A/chicken/Jiangsu/CZJT2/2013	PA	A/Chicken/Jiangsu/CZJT2/2013	EPI466446	gisaid	China	2013-01-23	A/chicken/Jiangsu/CZJT2/2013	Yangzhou University	Chinese Academy of Sciences	Daxin, P	H9N2
A/chicken/Jiangsu/CZ1/2012	PA	A/Chicken/Jiangsu/CZ1/2012	EPI466492	gisaid	China	2012-11-20	A/chicken/Jiangsu/CZ1/2012	Yangzhou University	Chinese Academy of Sciences	Daxin, P	H9N2
A/chicken/Jiangsu/CZZWQ/2012	PA	A/Chicken/Jiangsu/CZZWQ/2012	EPI466246	gisaid	China	2012-05-12	A/chicken/Jiangsu/CZZWQ/2012	Yangzhou University	Chinese Academy of Sciences	Daxin, P	H9N2
A/chicken/Hangzhou/48-2/2013	PA	A/Chicken/Hangzhou/48-2/2013	EPI468351	gisaid	China	2013-04-10	A/chicken/Hangzhou/48-2/2013	Hangzhou Center for Disease Control and Prevention	Hangzhou Center for Disease Control and Prevention	Li,J;Jin,T;Yu,XF;Pu,XY;Pan,JC	H9N2
A/chicken/Jiangsu/ZJ4/2013	PA	A/Chicken/Jiangsu/ZJ4/2013	EPI466454	gisaid	China	2013-01-23	A/chicken/Jiangsu/ZJ4/2013	Yangzhou University	Chinese Academy of Sciences	Daxin, P	H9N2
A/chicken/Jiangsu/WJHRG/2012	PA	A/Chicken/Jiangsu/WJHRG/2012	EPI466270	gisaid	China	2012-03-24	A/chicken/Jiangsu/WJHRG/2012	Yangzhou University	Chinese Academy of Sciences	Daxin, P	H9N2
A/quail/Hangzhou/35/2013	PA	A/Quail/Hangzhou/35/2013	EPI450830	gisaid	China	2013-04-04	A/quail/Hangzhou/35/2013	Hangzhou Center for Disease Control and Prevention	Hangzhou Center for Disease Control and Prevention	Yu,XF;Pan,JC;Pu,XY;Li,J	H9N2
A/chicken/Jiangsu/ZJDT1/2013	PA	A/Chicken/Jiangsu/ZJDT1/2013	EPI466430	gisaid	China	2013-03-28	A/chicken/Jiangsu/ZJDT1/2013	Yangzhou University	Chinese Academy of Sciences	Daxin, P	H9N2
A/Chicken/Nanjing/106-2/2013	PA	A/Chicken/Nanjing/106-2/2013	EPI515803	gisaid	China	2013-04-16	A/Chicken/Nanjing/106-2/2013	Beijing Institute of Microbiology and Epidemiology	Beijing Institute of Microbiology and Epidemiology	Fan, Hang; Liu, Wei; Tong, Yigang; Cao, Wuchun	H9N2
A/quail/Jiangsu/WX3/2013	HA	A/Quail/Jiangsu/WX3/2013	EPI466489	gisaid	China	2013-04-06	A/quail/Jiangsu/WX3/2013	Yangzhou University	Chinese Academy of Sciences	Daxin, P	H9N2
A/duck/Jiangsu/1-MA/2008	HA	A/Duck/Jiangsu/1-MA/2008	EPI499557	gisaid	China	2008	A/duck/Jiangsu/1-MA/2008	NA	Other Database Import	Liu,Q.	H9N2
A/chicken/Jiangsu/YZ4/2012	HA	A/Chicken/Jiangsu/YZ4/2012	EPI466523	gisaid	China	2012-11-09	A/chicken/Jiangsu/YZ4/2012	Yangzhou University	Chinese Academy of Sciences	Daxin, P	H9N2
A/chicken/Shandong/B1/2000	HA	A/Chicken/Shandong/B1/2000	EPI237959	gisaid	China	2000	A/chicken/Shandong/B1/2000	NA	Other Database Import	Huang,Y.; Xu,D.; Hu,B.; Zhang,X.; Cui,Y.	H9N2
A/environment/Hunan/1-23/2007	HA	A/Environment/Hunan/1-23/2007	EPI243491	gisaid	China	2007-03	A/environment/Hunan/1-23/2007	NA	Other Database Import	Zhang,H.; Chen,Z.	H9N2
A/chicken/Jiangsu/DT/2009	HA	A/Chicken/Jiangsu/DT/2009	EPI466322	gisaid	China	2009-09-20	A/chicken/Jiangsu/DT/2009	Yangzhou University	Chinese Academy of Sciences	Daxin, P	H9N2
A/chicken/Shanxi/xy1/2012	HA	A/Chicken/Shanxi/xy1/2012	EPI476654	gisaid	China	2012-12-26	A/chicken/Shanxi/xy1/2012	NA	Other Database Import	Ren,Y.; Zhang,S.	H9N2
A/chicken/Shangdong/SDWD/2011	HA	A/Chicken/Shangdong/SDWD/2011	EPI466290	gisaid	China	2011-01-26	A/chicken/Shangdong/SDWD/2011	Yangzhou University	Chinese Academy of Sciences	Daxin, P	H9N2
A/chicken/Jiangsu/YZ0511/2011	HA	A/Chicken/Jiangsu/YZ0511/2011	EPI466394	gisaid	China	2011-05-11	A/chicken/Jiangsu/YZ0511/2011	Yangzhou University	Chinese Academy of Sciences	Daxin, P	H9N2
A/chicken/Jiangsu/YZ0611/2011	HA	A/Chicken/Jiangsu/YZ0611/2011	EPI466370	gisaid	China	2011-06-11	A/chicken/Jiangsu/YZ0611/2011	Yangzhou University	Chinese Academy of Sciences	Daxin, P	H9N2
A/chicken/Jiangsu/ZJDT/2011	HA	A/Chicken/Jiangsu/ZJDT/2011	EPI466314	gisaid	China	2011-05-21	A/chicken/Jiangsu/ZJDT/2011	Yangzhou University	Chinese Academy of Sciences	Daxin, P	H9N2
A/chicken/Jiangsu/XZPZ/2011	HA	A/Chicken/Jiangsu/XZPZ/2011	EPI466306	gisaid	China	2011-03-28	A/chicken/Jiangsu/XZPZ/2011	Yangzhou University	Chinese Academy of Sciences	Daxin, P	H9N2
A/chicken/Jiangsu/CZYWP/2012	HA	A/Chicken/Jiangsu/CZYWP/2012	EPI466386	gisaid	China	2012-03-24	A/chicken/Jiangsu/CZYWP/2012	Yangzhou University	Chinese Academy of Sciences	Daxin, P	H9N2
A/chicken/Jiangsu/DTNSZ/2011	HA	A/Chicken/Jiangsu/DTNSZ/2011	EPI466378	gisaid	China	2011-01-21	A/chicken/Jiangsu/DTNSZ/2011	Yangzhou University	Chinese Academy of Sciences	Daxin, P	H9N2
A/environment/Guangdong/C13280011/2013	HA	A/Environment/Guangdong/C13280011/2013	EPI490987	gisaid	China	2013-04-17	A/environment/Guangdong/C13280011/2013	Guangdong Provincial Center for Disease Control and Prevention	Guandong Centers for Disease Control	NA	H9N2
A/chicken/Jiangsu/XZ6/2012	HA	A/Chicken/Jiangsu/XZ6/2012	EPI466442	gisaid	China	2012-11-06	A/chicken/Jiangsu/XZ6/2012	Yangzhou University	Chinese Academy of Sciences	Daxin, P	H9N2
A/chicken/Jiangsu/DT0112/2012	HA	A/Chicken/Jiangsu/DT0112/2012	EPI466362	gisaid	China	2012-02-12	A/chicken/Jiangsu/DT0112/2012	Yangzhou University	Chinese Academy of Sciences	Daxin, P	H9N2
A/chicken/Jiangsu/WJYBF/2012	HA	A/Chicken/Jiangsu/WJYBF/2012	EPI466426	gisaid	China	2012-03-24	A/chicken/Jiangsu/WJYBF/2012	Yangzhou University	Chinese Academy of Sciences	Daxin, P	H9N2
A/chicken/Zhejiang/NH5/2013	HA	A/Chicken/Zhejiang/NH5/2013	EPI466535	gisaid	China	2013-01-23	A/chicken/Zhejiang/NH5/2013	Yangzhou University	Chinese Academy of Sciences	Daxin, P	H9N2
A/environment/Chongqing/00516/2013	HA	A/Environment/Chongqing/00516/2013	EPI497495	gisaid	China	2013-03-13	A/environment/Chongqing/00516/2013	NA	WHO Chinese National Influenza Center	Rongbao,Gao; Xiaodan,Li;Ye,Zhang;Shumei,Zou;Xiang,Zhao;Xiyan,Li;Dayan,Wang;Yuelong,Shu	H9N2
A/environment/Guangdong/GD130206/2013	HA	A/Environment/Guangdong/GD130206/2013	EPI491003	gisaid	China	2013-05-28	A/environment/Guangdong/GD130206/2013	Guangdong Provincial Center for Disease Control and Prevention	Guandong Centers for Disease Control	NA	H9N2
A/Chicken/Suzhou/097-2/2013	HA	A/Chicken/Suzhou/097-2/2013	EPI515822	gisaid	China	2013-04-08	A/Chicken/Suzhou/097-2/2013	Beijing Institute of Microbiology and Epidemiology	Beijing Institute of Microbiology and Epidemiology	Fan, Hang; Liu, Wei; Tong, Yigang; Cao, Wuchun	H9N2
A/environment/Jiangxi/00449/2013	HA	A/Environment/Jiangxi/00449/2013	EPI497512	gisaid	China	2013-02-27	A/environment/Jiangxi/00449/2013	NA	WHO Chinese National Influenza Center	Rongbao,Gao; Xiaodan,Li;Ye,Zhang;Shumei,Zou;Xiang,Zhao;Xiyan,Li;Dayan,Wang;Yuelong,Shu	H9N2
A/environment/Jiangxi/00452/2013	HA	A/Environment/Jiangxi/00452/2013	EPI497520	gisaid	China	2013-02-27	A/environment/Jiangxi/00452/2013	NA	WHO Chinese National Influenza Center	Rongbao,Gao; Xiaodan,Li;Ye,Zhang;Shumei,Zou;Xiang,Zhao;Xiyan,Li;Dayan,Wang;Yuelong,Shu	H9N2
A/Chicken/Nanjing/023/2013	HA	A/Chicken/Nanjing/023/2013	EPI515830	gisaid	China	2013-04-16	A/Chicken/Nanjing/023/2013	Beijing Institute of Microbiology and Epidemiology	Beijing Institute of Microbiology and Epidemiology	Fan, Hang; Liu, Wei; Tong, Yigang; Cao, Wuchun	H9N2
A/environment/Jiangxi/02895/2012	HA	A/Environment/Jiangxi/02895/2012	EPI497528	gisaid	China	2012-10-09	A/environment/Jiangxi/02895/2012	NA	WHO Chinese National Influenza Center	Rongbao,Gao; Xiaodan,Li;Ye,Zhang;Shumei,Zou;Xiang,Zhao;Xiyan,Li;Dayan,Wang;Yuelong,Shu	H9N2
A/environment/Guangdong/2013XN11652/2013	HA	A/Environment/Guangdong/2013XN11652/2013	EPI491027	gisaid	China	2013-05-18	A/environment/Guangdong/2013XN11652/2013	Guangdong Provincial Center for Disease Control and Prevention	Guandong Centers for Disease Control	NA	H9N2
A/Chicken/Nantong/031-2/2013	HA	A/Chicken/Nantong/031-2/2013	EPI515838	gisaid	China	2013-04-16	A/Chicken/Nantong/031-2/2013	Beijing Institute of Microbiology and Epidemiology	Beijing Institute of Microbiology and Epidemiology	Fan, Hang; Liu, Wei; Tong, Yigang; Cao, Wuchun	H9N2
A/environment/Guangdong/GD130184/2013	HA	A/Environment/Guangdong/GD130184/2013	EPI490995	gisaid	China	2013-05-07	A/environment/Guangdong/GD130184/2013	Guangdong Provincial Center for Disease Control and Prevention	Guandong Centers for Disease Control	NA	H9N2
A/environment/Jiangxi/02899/2012	HA	A/Environment/Jiangxi/02899/2012	EPI497536	gisaid	China	2012-10-09	A/environment/Jiangxi/02899/2012	NA	WHO Chinese National Influenza Center	Rongbao,Gao; Xiaodan,Li;Ye,Zhang;Shumei,Zou;Xiang,Zhao;Xiyan,Li;Dayan,Wang;Yuelong,Shu	H9N2
A/environment/Guangdong/GD130210/2013	HA	A/Environment/Guangdong/GD130210/2013	EPI491011	gisaid	China	2013-05-28	A/environment/Guangdong/GD130210/2013	Guangdong Provincial Center for Disease Control and Prevention	Guandong Centers for Disease Control	NA	H9N2
A/chicken/Jiangsu/XZ38/2012	HA	A/Chicken/Jiangsu/XZ38/2012	EPI466258	gisaid	China	2012-01-12	A/chicken/Jiangsu/XZ38/2012	Yangzhou University	Chinese Academy of Sciences	Daxin, P	H9N2
A/environment/Guangdong/C13058260/2013	HA	A/Environment/Guangdong/C13058260/2013	EPI491019	gisaid	China	2013-05-14	A/environment/Guangdong/C13058260/2013	Guangdong Provincial Center for Disease Control and Prevention	Guandong Centers for Disease Control	NA	H9N2
A/environment/Guangdong/C13058252/2013	HA	A/Environment/Guangdong/C13058252/2013	EPI491035	gisaid	China	2013-05-14	A/environment/Guangdong/C13058252/2013	Guangdong Provincial Center for Disease Control and Prevention	Guandong Centers for Disease Control	NA	H9N2
A/chicken/Jiangsu/CZJJF/2012	HA	A/Chicken/Jiangsu/CZJJF/2012	EPI466418	gisaid	China	2012-05-12	A/chicken/Jiangsu/CZJJF/2012	Yangzhou University	Chinese Academy of Sciences	Daxin, P	H9N2
A/chicken/Jiangsu/CZLJG/2012	HA	A/Chicken/Jiangsu/CZLJG/2012	EPI466330	gisaid	China	2012-03-24	A/chicken/Jiangsu/CZLJG/2012	Yangzhou University	Chinese Academy of Sciences	Daxin, P	H9N2
A/chicken/Jiangsu/CZZWQ/2012	HA	A/Chicken/Jiangsu/CZZWQ/2012	EPI466250	gisaid	China	2012-05-12	A/chicken/Jiangsu/CZZWQ/2012	Yangzhou University	Chinese Academy of Sciences	Daxin, P	H9N2
A/chicken/Shangdong/SDWF14/2012	HA	A/Chicken/Shangdong/SDWF14/2012	EPI466282	gisaid	China	2012-05-09	A/chicken/Shangdong/SDWF14/2012	Yangzhou University	Chinese Academy of Sciences	Daxin, P	H9N2
A/chicken/Jiangsu/XZMG/2012	HA	A/Chicken/Jiangsu/XZMG/2012	EPI466298	gisaid	China	2012-04-13	A/chicken/Jiangsu/XZMG/2012	Yangzhou University	Chinese Academy of Sciences	Daxin, P	H9N2
A/chicken/Jiangsu/CZ1/2012	HA	A/Chicken/Jiangsu/CZ1/2012	EPI466496	gisaid	China	2012-11-20	A/chicken/Jiangsu/CZ1/2012	Yangzhou University	Chinese Academy of Sciences	Daxin, P	H9N2
A/chicken/Jiangsu/XZZSL/2012	HA	A/Chicken/Jiangsu/XZZSL/2012	EPI466338	gisaid	China	2012-03-24	A/chicken/Jiangsu/XZZSL/2012	Yangzhou University	Chinese Academy of Sciences	Daxin, P	H9N2
A/chicken/Jiangsu/XZWHL/2012	HA	A/Chicken/Jiangsu/XZWHL/2012	EPI466346	gisaid	China	2012-03-24	A/chicken/Jiangsu/XZWHL/2012	Yangzhou University	Chinese Academy of Sciences	Daxin, P	H9N2
A/chicken/Jiangsu/CZJT2/2013	HA	A/Chicken/Jiangsu/CZJT2/2013	EPI466450	gisaid	China	2013-01-23	A/chicken/Jiangsu/CZJT2/2013	Yangzhou University	Chinese Academy of Sciences	Daxin, P	H9N2
A/chicken/Jiangsu/WJHDL/2012	HA	A/Chicken/Jiangsu/WJHDL/2012	EPI466242	gisaid	China	2012-03-24	A/chicken/Jiangsu/WJHDL/2012	Yangzhou University	Chinese Academy of Sciences	Daxin, P	H9N2
A/chicken/Shangdong/SDWF29/2012	HA	A/Chicken/Shangdong/SDWF29/2012	EPI466354	gisaid	China	2012-05-09	A/chicken/Shangdong/SDWF29/2012	Yangzhou University	Chinese Academy of Sciences	Daxin, P	H9N2
A/chicken/Shandong/SDWF17/2012	HA	A/Chicken/Shandong/SDWF17/2012	EPI466266	gisaid	China	2012-05-09	A/chicken/Shandong/SDWF17/2012	Yangzhou University	Chinese Academy of Sciences	Daxin, P	H9N2
A/Mallard/Zhejiang/136/2013	HA	A/Mallard/Zhejiang/136/2013	EPI466216	gisaid	China	2013-03-28	A/Mallard/Zhejiang/136/2013	State Key Laboratory of Virology and Wuhan Institute of Virology, Chinese Academy of Sciences	Chinese Academy of Sciences	Li,TianXian	H9N2
A/chicken/Jiangsu/ZJ4/2013	HA	A/Chicken/Jiangsu/ZJ4/2013	EPI466458	gisaid	China	2013-01-23	A/chicken/Jiangsu/ZJ4/2013	Yangzhou University	Chinese Academy of Sciences	Daxin, P	H9N2
A/chicken/Jiangsu/MYJMF/2012	HA	A/Chicken/Jiangsu/MYJMF/2012	EPI466410	gisaid	China	2012-03-24	A/chicken/Jiangsu/MYJMF/2012	Yangzhou University	Chinese Academy of Sciences	Daxin, P	H9N2
A/chicken/Jiangsu/NTTZ/2013	HA	A/Chicken/Jiangsu/NTTZ/2013	EPI466474	gisaid	China	2013-01-07	A/chicken/Jiangsu/NTTZ/2013	Yangzhou University	Chinese Academy of Sciences	Daxin, P	H9N2
A/chicken/Jiangsu/XZLZG/2012	HA	A/Chicken/Jiangsu/XZLZG/2012	EPI466402	gisaid	China	2012-04-16	A/chicken/Jiangsu/XZLZG/2012	Yangzhou University	Chinese Academy of Sciences	Daxin, P	H9N2
A/environment/Hangzhou/34-2/2013	HA	A/Environment/Hangzhou/34-2/2013	EPI473793	gisaid	China	2013-04-04	A/environment/Hangzhou/34-2/2013	Hangzhou Center for Disease Control and Prevention	Hangzhou Center for Disease Control and Prevention	Li,J;Jin,T;Yu,XF;Cui, YJ; Pu,XY;Liu,J;Pan,JC	H9N2
A/chicken/Jiangsu/WJHRG/2012	HA	A/Chicken/Jiangsu/WJHRG/2012	EPI466274	gisaid	China	2012-03-24	A/chicken/Jiangsu/WJHRG/2012	Yangzhou University	Chinese Academy of Sciences	Daxin, P	H9N2
A/Chicken/Huzhou/C143-2/2013	HA	A/Chicken/Huzhou/C143-2/2013	EPI464527	gisaid	China	2013-04-12	A/Chicken/Huzhou/C143-2/2013	Huzhou Center for Disease Control and Prevention	Jiangsu University	Han, J. ; Wang, L. ; Liu, J. ; Jin, M. ; Zhang, C. ; Lan, K	H9N2
A/chicken/Hangzhou/50-2/2013	HA	A/Chicken/Hangzhou/50-2/2013	EPI454491	gisaid	China	2013-04-10	A/chicken/Hangzhou/50-2/2013	Hangzhou Center for Disease Control and Prevention	Hangzhou Center for Disease Control and Prevention	Li,J;Jin,T;Yu,XF;Pu,XY;Pan,JC	H9N2
A/chicken/Hangzhou/48-2/2013	HA	A/Chicken/Hangzhou/48-2/2013	EPI454489	gisaid	China	2013-04-10	A/chicken/Hangzhou/48-2/2013	Hangzhou Center for Disease Control and Prevention	Hangzhou Center for Disease Control and Prevention	Li,J;Jin,T;Yu,XF;Pu,XY;Pan,JC	H9N2
A/chicken/Jiangsu/HA2/2013	HA	A/Chicken/Jiangsu/HA2/2013	EPI466482	gisaid	China	2013-04-05	A/chicken/Jiangsu/HA2/2013	Yangzhou University	Chinese Academy of Sciences	Daxin, P	H9N2
A/Hong Kong/308/2014	HA	A/Human/Hong Kong/308/2014	EPI498037	gisaid	Hong Kong (SAR)	2013-12-28	A/Hong Kong/308/2014	Public Health Laboratory Services Branch, Centre for Health Protection	Public Health Laboratory Services Branch, Centre for Health Protection	Mak,G.C.; Cheng,P.K.C.; Lo,J.Y.C.	H9N2
A/Enviroment/Zhenjiang/h9/2013	HA	A/Environment/Zhenjiang/h9/2013	EPI465413	gisaid	China	2013-04-07	A/Enviroment/Zhenjiang/h9/2013	Jiangsu Provincial Center for Disease Control and Prevention	institution of microbiology	NA	H9N2
A/chicken/Jiangsu/CZWJ5/2013	HA	A/Chicken/Jiangsu/CZWJ5/2013	EPI466503	gisaid	China	2013-01-23	A/chicken/Jiangsu/CZWJ5/2013	Yangzhou University	Chinese Academy of Sciences	Daxin, P	H9N2
A/chicken/Jiangsu/ZJDT1/2013	HA	A/Chicken/Jiangsu/ZJDT1/2013	EPI466434	gisaid	China	2013-03-28	A/chicken/Jiangsu/ZJDT1/2013	Yangzhou University	Chinese Academy of Sciences	Daxin, P	H9N2
A/duck/Jiangsu/YC2/2013	HA	A/Duck/Jiangsu/YC2/2013	EPI466466	gisaid	China	2013-04-05	A/duck/Jiangsu/YC2/2013	Yangzhou University	Chinese Academy of Sciences	Daxin, P	H9N2
A/Chicken/Nanjing/106-2/2013	HA	A/Chicken/Nanjing/106-2/2013	EPI515804	gisaid	China	2013-04-16	A/Chicken/Nanjing/106-2/2013	Beijing Institute of Microbiology and Epidemiology	Beijing Institute of Microbiology and Epidemiology	Fan, Hang; Liu, Wei; Tong, Yigang; Cao, Wuchun	H9N2
A/quail/Hangzhou/35/2013	HA	A/Quail/Hangzhou/35/2013	EPI450831	gisaid	China	2013-04-04	A/quail/Hangzhou/35/2013	Hangzhou Center for Disease Control and Prevention	Hangzhou Center for Disease Control and Prevention	Yu,XF;Pan,JC;Pu,XY;Li,J	H9N2
A/Chicken/Huzhou/C143-8/2013	HA	A/Chicken/Huzhou/C143-8/2013	EPI464528	gisaid	China	2013-04-12	A/Chicken/Huzhou/C143-8/2013	Huzhou Center for Disease Control and Prevention	Jiangsu University	Han, J. ; Wang, L. ; Liu, J. ; Jin, M. ; Zhang, C. ; Lan, K	H9N2
A/Chicken/Nanjing/503/2013	HA	A/Chicken/Nanjing/503/2013	EPI515813	gisaid	China	2013-04-16	A/Chicken/Nanjing/503/2013	Beijing Institute of Microbiology and Epidemiology	Beijing Institute of Microbiology and Epidemiology	Fan, Hang; Liu, Wei; Tong, Yigang; Cao, Wuchun	H9N2
A/chicken/Hubei/01-MA01/1999	NP	A/Chicken/Hubei/01-MA01/1999	EPI337052	gisaid	China	1999	A/chicken/Hubei/01-MA01/1999	NA	Other Database Import	Zhang,Z.; Hu,S.; Li,Z.; Liu,M.; Li,S.; Xiao,Y.; Bi,D.	H9N2
A/quail/Jiangsu/WX3/2013	NP	A/Quail/Jiangsu/WX3/2013	EPI466483	gisaid	China	2013-04-06	A/quail/Jiangsu/WX3/2013	Yangzhou University	Chinese Academy of Sciences	Daxin, P	H9N2
A/duck/Jiangsu/1-MA/2008	NP	A/Duck/Jiangsu/1-MA/2008	EPI499558	gisaid	China	2008	A/duck/Jiangsu/1-MA/2008	NA	Other Database Import	Liu,Q.	H9N2
A/chicken/Jiangsu/YZ4/2012	NP	A/Chicken/Jiangsu/YZ4/2012	EPI466517	gisaid	China	2012-11-09	A/chicken/Jiangsu/YZ4/2012	Yangzhou University	Chinese Academy of Sciences	Daxin, P	H9N2
A/environment/Chongqing/00516/2013	NP	A/Environment/Chongqing/00516/2013	EPI497501	gisaid	China	2013-03-13	A/environment/Chongqing/00516/2013	NA	WHO Chinese National Influenza Center	Rongbao,Gao; Xiaodan,Li;Ye,Zhang;Shumei,Zou;Xiang,Zhao;Xiyan,Li;Dayan,Wang;Yuelong,Shu	H9N2
A/environment/Jiangxi/02895/2012	NP	A/Environment/Jiangxi/02895/2012	EPI497531	gisaid	China	2012-10-09	A/environment/Jiangxi/02895/2012	NA	WHO Chinese National Influenza Center	Rongbao,Gao; Xiaodan,Li;Ye,Zhang;Shumei,Zou;Xiang,Zhao;Xiyan,Li;Dayan,Wang;Yuelong,Shu	H9N2
A/chicken/Jiangsu/DT0112/2012	NP	A/Chicken/Jiangsu/DT0112/2012	EPI466355	gisaid	China	2012-02-12	A/chicken/Jiangsu/DT0112/2012	Yangzhou University	Chinese Academy of Sciences	Daxin, P	H9N2
A/environment/Jiangxi/00449/2013	NP	A/Environment/Jiangxi/00449/2013	EPI497515	gisaid	China	2013-02-27	A/environment/Jiangxi/00449/2013	NA	WHO Chinese National Influenza Center	Rongbao,Gao; Xiaodan,Li;Ye,Zhang;Shumei,Zou;Xiang,Zhao;Xiyan,Li;Dayan,Wang;Yuelong,Shu	H9N2
A/chicken/Jiangsu/ZJDT/2011	NP	A/Chicken/Jiangsu/ZJDT/2011	EPI466307	gisaid	China	2011-05-21	A/chicken/Jiangsu/ZJDT/2011	Yangzhou University	Chinese Academy of Sciences	Daxin, P	H9N2
A/chicken/Jiangsu/CZLJG/2012	NP	A/Chicken/Jiangsu/CZLJG/2012	EPI466323	gisaid	China	2012-03-24	A/chicken/Jiangsu/CZLJG/2012	Yangzhou University	Chinese Academy of Sciences	Daxin, P	H9N2
A/environment/Jiangxi/02899/2012	NP	A/Environment/Jiangxi/02899/2012	EPI497542	gisaid	China	2012-10-09	A/environment/Jiangxi/02899/2012	NA	WHO Chinese National Influenza Center	Rongbao,Gao; Xiaodan,Li;Ye,Zhang;Shumei,Zou;Xiang,Zhao;Xiyan,Li;Dayan,Wang;Yuelong,Shu	H9N2
A/environment/Hunan/1-23/2007	NP	A/Environment/Hunan/1-23/2007	EPI243492	gisaid	China	2007-03	A/environment/Hunan/1-23/2007	NA	Other Database Import	Zhang,H.; Chen,Z.	H9N2
A/environment/Jiangxi/00452/2013	NP	A/Environment/Jiangxi/00452/2013	EPI497526	gisaid	China	2013-02-27	A/environment/Jiangxi/00452/2013	NA	WHO Chinese National Influenza Center	Rongbao,Gao; Xiaodan,Li;Ye,Zhang;Shumei,Zou;Xiang,Zhao;Xiyan,Li;Dayan,Wang;Yuelong,Shu	H9N2
A/Chicken/Nantong/031-2/2013	NP	A/Chicken/Nantong/031-2/2013	EPI515839	gisaid	China	2013-04-16	A/Chicken/Nantong/031-2/2013	Beijing Institute of Microbiology and Epidemiology	Beijing Institute of Microbiology and Epidemiology	Fan, Hang; Liu, Wei; Tong, Yigang; Cao, Wuchun	H9N2
A/Chicken/Nanjing/023/2013	NP	A/Chicken/Nanjing/023/2013	EPI515831	gisaid	China	2013-04-16	A/Chicken/Nanjing/023/2013	Beijing Institute of Microbiology and Epidemiology	Beijing Institute of Microbiology and Epidemiology	Fan, Hang; Liu, Wei; Tong, Yigang; Cao, Wuchun	H9N2
A/chicken/Jiangsu/XZ6/2012	NP	A/Chicken/Jiangsu/XZ6/2012	EPI466435	gisaid	China	2012-11-06	A/chicken/Jiangsu/XZ6/2012	Yangzhou University	Chinese Academy of Sciences	Daxin, P	H9N2
A/chicken/Jiangsu/YCDF/2012	NP	A/Chicken/Jiangsu/YCDF/2012	EPI466529	gisaid	China	2012-12-23	A/chicken/Jiangsu/YCDF/2012	Yangzhou University	Chinese Academy of Sciences	Daxin, P	H9N2
A/chicken/Jiangsu/XZPZ/2011	NP	A/Chicken/Jiangsu/XZPZ/2011	EPI466299	gisaid	China	2011-03-28	A/chicken/Jiangsu/XZPZ/2011	Yangzhou University	Chinese Academy of Sciences	Daxin, P	H9N2
A/chicken/Jiangsu/DT/2009	NP	A/Chicken/Jiangsu/DT/2009	EPI466315	gisaid	China	2009-09-20	A/chicken/Jiangsu/DT/2009	Yangzhou University	Chinese Academy of Sciences	Daxin, P	H9N2
A/chicken/Jiangsu/YZ0611/2011	NP	A/Chicken/Jiangsu/YZ0611/2011	EPI466363	gisaid	China	2011-06-11	A/chicken/Jiangsu/YZ0611/2011	Yangzhou University	Chinese Academy of Sciences	Daxin, P	H9N2
A/chicken/Jiangsu/NTHA1/2012	NP	A/Chicken/Jiangsu/NTHA1/2012	EPI466524	gisaid	China	2012-12-28	A/chicken/Jiangsu/NTHA1/2012	Yangzhou University	Chinese Academy of Sciences	Daxin, P	H9N2
A/chicken/Jiangsu/TZXH/2013	NP	A/Chicken/Jiangsu/TZXH/2013	EPI466510	gisaid	China	2013-04-05	A/chicken/Jiangsu/TZXH/2013	Yangzhou University	Chinese Academy of Sciences	Daxin, P	H9N2
A/chicken/Jiangsu/YCDT/2013	NP	A/Chicken/Jiangsu/YCDT/2013	EPI466504	gisaid	China	2013-03-29	A/chicken/Jiangsu/YCDT/2013	Yangzhou University	Chinese Academy of Sciences	Daxin, P	H9N2
A/Chicken/Suzhou/097-2/2013	NP	A/Chicken/Suzhou/097-2/2013	EPI515823	gisaid	China	2013-04-08	A/Chicken/Suzhou/097-2/2013	Beijing Institute of Microbiology and Epidemiology	Beijing Institute of Microbiology and Epidemiology	Fan, Hang; Liu, Wei; Tong, Yigang; Cao, Wuchun	H9N2
A/environment/Guangdong/2013XN11652/2013	NP	A/Environment/Guangdong/2013XN11652/2013	EPI491020	gisaid	China	2013-05-18	A/environment/Guangdong/2013XN11652/2013	Guangdong Provincial Center for Disease Control and Prevention	Guandong Centers for Disease Control	NA	H9N2
A/environment/Guangdong/C13280011/2013	NP	A/Environment/Guangdong/C13280011/2013	EPI490980	gisaid	China	2013-04-17	A/environment/Guangdong/C13280011/2013	Guangdong Provincial Center for Disease Control and Prevention	Guandong Centers for Disease Control	NA	H9N2
A/environment/Guangdong/C13058252/2013	NP	A/Environment/Guangdong/C13058252/2013	EPI491028	gisaid	China	2013-05-14	A/environment/Guangdong/C13058252/2013	Guangdong Provincial Center for Disease Control and Prevention	Guandong Centers for Disease Control	NA	H9N2
A/Hong Kong/308/2014	NP	A/Human/Hong Kong/308/2014	EPI498030	gisaid	Hong Kong (SAR)	2013-12-28	A/Hong Kong/308/2014	Public Health Laboratory Services Branch, Centre for Health Protection	Public Health Laboratory Services Branch, Centre for Health Protection	Mak,G.C.; Cheng,P.K.C.; Lo,J.Y.C.	H9N2
A/environment/Guangdong/C13058260/2013	NP	A/Environment/Guangdong/C13058260/2013	EPI491012	gisaid	China	2013-05-14	A/environment/Guangdong/C13058260/2013	Guangdong Provincial Center for Disease Control and Prevention	Guandong Centers for Disease Control	NA	H9N2
A/chicken/Jiangsu/WJYBF/2012	NP	A/Chicken/Jiangsu/WJYBF/2012	EPI466419	gisaid	China	2012-03-24	A/chicken/Jiangsu/WJYBF/2012	Yangzhou University	Chinese Academy of Sciences	Daxin, P	H9N2
A/environment/Guangdong/GD130184/2013	NP	A/Environment/Guangdong/GD130184/2013	EPI490988	gisaid	China	2013-05-07	A/environment/Guangdong/GD130184/2013	Guangdong Provincial Center for Disease Control and Prevention	Guandong Centers for Disease Control	NA	H9N2
A/chicken/Jiangsu/YZ0511/2011	NP	A/Chicken/Jiangsu/YZ0511/2011	EPI466387	gisaid	China	2011-05-11	A/chicken/Jiangsu/YZ0511/2011	Yangzhou University	Chinese Academy of Sciences	Daxin, P	H9N2
A/chicken/Jiangsu/DTNSZ/2011	NP	A/Chicken/Jiangsu/DTNSZ/2011	EPI466371	gisaid	China	2011-01-21	A/chicken/Jiangsu/DTNSZ/2011	Yangzhou University	Chinese Academy of Sciences	Daxin, P	H9N2
A/Mallard/Zhejiang/136/2013	NP	A/Mallard/Zhejiang/136/2013	EPI466215	gisaid	China	2013-03-28	A/Mallard/Zhejiang/136/2013	State Key Laboratory of Virology and Wuhan Institute of Virology, Chinese Academy of Sciences	Chinese Academy of Sciences	Li,TianXian	H9N2
A/chicken/Shangdong/SDWD/2011	NP	A/Chicken/Shangdong/SDWD/2011	EPI466283	gisaid	China	2011-01-26	A/chicken/Shangdong/SDWD/2011	Yangzhou University	Chinese Academy of Sciences	Daxin, P	H9N2
A/environment/Guangdong/GD130206/2013	NP	A/Environment/Guangdong/GD130206/2013	EPI490996	gisaid	China	2013-05-28	A/environment/Guangdong/GD130206/2013	Guangdong Provincial Center for Disease Control and Prevention	Guandong Centers for Disease Control	NA	H9N2
A/environment/Guangdong/GD130210/2013	NP	A/Environment/Guangdong/GD130210/2013	EPI491004	gisaid	China	2013-05-28	A/environment/Guangdong/GD130210/2013	Guangdong Provincial Center for Disease Control and Prevention	Guandong Centers for Disease Control	NA	H9N2
A/chicken/Shangdong/SDWF29/2012	NP	A/Chicken/Shangdong/SDWF29/2012	EPI466347	gisaid	China	2012-05-09	A/chicken/Shangdong/SDWF29/2012	Yangzhou University	Chinese Academy of Sciences	Daxin, P	H9N2
A/chicken/Jiangsu/XZWHL/2012	NP	A/Chicken/Jiangsu/XZWHL/2012	EPI466339	gisaid	China	2012-03-24	A/chicken/Jiangsu/XZWHL/2012	Yangzhou University	Chinese Academy of Sciences	Daxin, P	H9N2
A/chicken/Jiangsu/WJHDL/2012	NP	A/Chicken/Jiangsu/WJHDL/2012	EPI466236	gisaid	China	2012-03-24	A/chicken/Jiangsu/WJHDL/2012	Yangzhou University	Chinese Academy of Sciences	Daxin, P	H9N2
A/chicken/Jiangsu/XZZSL/2012	NP	A/Chicken/Jiangsu/XZZSL/2012	EPI466331	gisaid	China	2012-03-24	A/chicken/Jiangsu/XZZSL/2012	Yangzhou University	Chinese Academy of Sciences	Daxin, P	H9N2
A/chicken/Jiangsu/CZJJF/2012	NP	A/Chicken/Jiangsu/CZJJF/2012	EPI466411	gisaid	China	2012-05-12	A/chicken/Jiangsu/CZJJF/2012	Yangzhou University	Chinese Academy of Sciences	Daxin, P	H9N2
A/chicken/Jiangsu/XZLZG/2012	NP	A/Chicken/Jiangsu/XZLZG/2012	EPI466395	gisaid	China	2012-04-16	A/chicken/Jiangsu/XZLZG/2012	Yangzhou University	Chinese Academy of Sciences	Daxin, P	H9N2
A/chicken/Jiangsu/CZYWP/2012	NP	A/Chicken/Jiangsu/CZYWP/2012	EPI466379	gisaid	China	2012-03-24	A/chicken/Jiangsu/CZYWP/2012	Yangzhou University	Chinese Academy of Sciences	Daxin, P	H9N2
A/chicken/Jiangsu/XZ38/2012	NP	A/Chicken/Jiangsu/XZ38/2012	EPI466251	gisaid	China	2012-01-12	A/chicken/Jiangsu/XZ38/2012	Yangzhou University	Chinese Academy of Sciences	Daxin, P	H9N2
A/Enviroment/Zhenjiang/h9/2013	NP	A/Environment/Zhenjiang/h9/2013	EPI465414	gisaid	China	2013-04-07	A/Enviroment/Zhenjiang/h9/2013	Jiangsu Provincial Center for Disease Control and Prevention	institution of microbiology	NA	H9N2
A/chicken/Shangdong/SDWF14/2012	NP	A/Chicken/Shangdong/SDWF14/2012	EPI466275	gisaid	China	2012-05-09	A/chicken/Shangdong/SDWF14/2012	Yangzhou University	Chinese Academy of Sciences	Daxin, P	H9N2
A/chicken/Jiangsu/XZMG/2012	NP	A/Chicken/Jiangsu/XZMG/2012	EPI466291	gisaid	China	2012-04-13	A/chicken/Jiangsu/XZMG/2012	Yangzhou University	Chinese Academy of Sciences	Daxin, P	H9N2
A/chicken/Jiangsu/WJHRG/2012	NP	A/Chicken/Jiangsu/WJHRG/2012	EPI466267	gisaid	China	2012-03-24	A/chicken/Jiangsu/WJHRG/2012	Yangzhou University	Chinese Academy of Sciences	Daxin, P	H9N2
A/chicken/Jiangsu/CZWJ5/2013	NP	A/Chicken/Jiangsu/CZWJ5/2013	EPI466497	gisaid	China	2013-01-23	A/chicken/Jiangsu/CZWJ5/2013	Yangzhou University	Chinese Academy of Sciences	Daxin, P	H9N2
A/chicken/Jiangsu/CZZWQ/2012	NP	A/Chicken/Jiangsu/CZZWQ/2012	EPI466243	gisaid	China	2012-05-12	A/chicken/Jiangsu/CZZWQ/2012	Yangzhou University	Chinese Academy of Sciences	Daxin, P	H9N2
A/chicken/Jiangsu/NTTZ/2013	NP	A/Chicken/Jiangsu/NTTZ/2013	EPI466467	gisaid	China	2013-01-07	A/chicken/Jiangsu/NTTZ/2013	Yangzhou University	Chinese Academy of Sciences	Daxin, P	H9N2
A/chicken/Jiangsu/MYJMF/2012	NP	A/Chicken/Jiangsu/MYJMF/2012	EPI466403	gisaid	China	2012-03-24	A/chicken/Jiangsu/MYJMF/2012	Yangzhou University	Chinese Academy of Sciences	Daxin, P	H9N2
A/chicken/Hangzhou/50-2/2013	NP	A/Chicken/Hangzhou/50-2/2013	EPI468358	gisaid	China	2013-04-10	A/chicken/Hangzhou/50-2/2013	Hangzhou Center for Disease Control and Prevention	Hangzhou Center for Disease Control and Prevention	Li,J;Jin,T;Yu,XF;Pu,XY;Pan,JC	H9N2
A/chicken/Shandong/SDWF17/2012	NP	A/Chicken/Shandong/SDWF17/2012	EPI466259	gisaid	China	2012-05-09	A/chicken/Shandong/SDWF17/2012	Yangzhou University	Chinese Academy of Sciences	Daxin, P	H9N2
A/chicken/Jiangsu/ZJDT1/2013	NP	A/Chicken/Jiangsu/ZJDT1/2013	EPI466427	gisaid	China	2013-03-28	A/chicken/Jiangsu/ZJDT1/2013	Yangzhou University	Chinese Academy of Sciences	Daxin, P	H9N2
A/quail/Hangzhou/35/2013	NP	A/Quail/Hangzhou/35/2013	EPI450832	gisaid	China	2013-04-04	A/quail/Hangzhou/35/2013	Hangzhou Center for Disease Control and Prevention	Hangzhou Center for Disease Control and Prevention	Yu,XF;Pan,JC;Pu,XY;Li,J	H9N2
A/Chicken/Nanjing/106-2/2013	NP	A/Chicken/Nanjing/106-2/2013	EPI515805	gisaid	China	2013-04-16	A/Chicken/Nanjing/106-2/2013	Beijing Institute of Microbiology and Epidemiology	Beijing Institute of Microbiology and Epidemiology	Fan, Hang; Liu, Wei; Tong, Yigang; Cao, Wuchun	H9N2
A/chicken/Jiangsu/ZJ4/2013	NP	A/Chicken/Jiangsu/ZJ4/2013	EPI466451	gisaid	China	2013-01-23	A/chicken/Jiangsu/ZJ4/2013	Yangzhou University	Chinese Academy of Sciences	Daxin, P	H9N2
A/chicken/Jiangsu/HA2/2013	NP	A/Chicken/Jiangsu/HA2/2013	EPI466475	gisaid	China	2013-04-05	A/chicken/Jiangsu/HA2/2013	Yangzhou University	Chinese Academy of Sciences	Daxin, P	H9N2
A/Chicken/Nanjing/503/2013	NP	A/Chicken/Nanjing/503/2013	EPI515814	gisaid	China	2013-04-16	A/Chicken/Nanjing/503/2013	Beijing Institute of Microbiology and Epidemiology	Beijing Institute of Microbiology and Epidemiology	Fan, Hang; Liu, Wei; Tong, Yigang; Cao, Wuchun	H9N2
A/chicken/Jiangsu/CZJT2/2013	NP	A/Chicken/Jiangsu/CZJT2/2013	EPI466443	gisaid	China	2013-01-23	A/chicken/Jiangsu/CZJT2/2013	Yangzhou University	Chinese Academy of Sciences	Daxin, P	H9N2
A/duck/Jiangsu/YC2/2013	NP	A/Duck/Jiangsu/YC2/2013	EPI466459	gisaid	China	2013-04-05	A/duck/Jiangsu/YC2/2013	Yangzhou University	Chinese Academy of Sciences	Daxin, P	H9N2
A/chicken/Jiangsu/YZ4/2012	NA	A/Chicken/Jiangsu/YZ4/2012	EPI466522	gisaid	China	2012-11-09	A/chicken/Jiangsu/YZ4/2012	Yangzhou University	Chinese Academy of Sciences	Daxin, P	H9N2
A/duck/Jiangsu/1-MA/2008	NA	A/Duck/Jiangsu/1-MA/2008	EPI499559	gisaid	China	2008	A/duck/Jiangsu/1-MA/2008	NA	Other Database Import	Liu,Q.	H9N2
A/chicken/Hubei/01-MA01/1999	NA	A/Chicken/Hubei/01-MA01/1999	EPI337053	gisaid	China	1999	A/chicken/Hubei/01-MA01/1999	NA	Other Database Import	Zhang,Z.; Hu,S.; Li,Z.; Liu,M.; Li,S.; Xiao,Y.; Bi,D.	H9N2
A/quail/Hangzhou/35/2013	NA	A/Quail/Hangzhou/35/2013	EPI450833	gisaid	China	2013-04-04	A/quail/Hangzhou/35/2013	Hangzhou Center for Disease Control and Prevention	Hangzhou Center for Disease Control and Prevention	Yu,XF;Pan,JC;Pu,XY;Li,J	H9N2
A/chicken/Hangzhou/50-2/2013	NA	A/Chicken/Hangzhou/50-2/2013	EPI454492	gisaid	China	2013-04-10	A/chicken/Hangzhou/50-2/2013	Hangzhou Center for Disease Control and Prevention	Hangzhou Center for Disease Control and Prevention	Li,J;Jin,T;Yu,XF;Pu,XY;Pan,JC	H9N2
A/environment/Hangzhou/34-2/2013	NA	A/Environment/Hangzhou/34-2/2013	EPI473795	gisaid	China	2013-04-04	A/environment/Hangzhou/34-2/2013	Hangzhou Center for Disease Control and Prevention	Hangzhou Center for Disease Control and Prevention	Li,J;Jin,T;Yu,XF;Cui, YJ; Pu,XY;Liu,J;Pan,JC	H9N2
A/environment/Guangdong/C13280011/2013	NA	A/Environment/Guangdong/C13280011/2013	EPI490986	gisaid	China	2013-04-17	A/environment/Guangdong/C13280011/2013	Guangdong Provincial Center for Disease Control and Prevention	Guandong Centers for Disease Control	NA	H9N2
A/chicken/Hangzhou/48-2/2013	NA	A/Chicken/Hangzhou/48-2/2013	EPI454490	gisaid	China	2013-04-10	A/chicken/Hangzhou/48-2/2013	Hangzhou Center for Disease Control and Prevention	Hangzhou Center for Disease Control and Prevention	Li,J;Jin,T;Yu,XF;Pu,XY;Pan,JC	H9N2
A/environment/Jiangxi/00452/2013	NA	A/Environment/Jiangxi/00452/2013	EPI497521	gisaid	China	2013-02-27	A/environment/Jiangxi/00452/2013	NA	WHO Chinese National Influenza Center	Rongbao,Gao; Xiaodan,Li;Ye,Zhang;Shumei,Zou;Xiang,Zhao;Xiyan,Li;Dayan,Wang;Yuelong,Shu	H9N2
A/Chicken/Nanjing/023/2013	NA	A/Chicken/Nanjing/023/2013	EPI515832	gisaid	China	2013-04-16	A/Chicken/Nanjing/023/2013	Beijing Institute of Microbiology and Epidemiology	Beijing Institute of Microbiology and Epidemiology	Fan, Hang; Liu, Wei; Tong, Yigang; Cao, Wuchun	H9N2
A/environment/Chongqing/00516/2013	NA	A/Environment/Chongqing/00516/2013	EPI497496	gisaid	China	2013-03-13	A/environment/Chongqing/00516/2013	NA	WHO Chinese National Influenza Center	Rongbao,Gao; Xiaodan,Li;Ye,Zhang;Shumei,Zou;Xiang,Zhao;Xiyan,Li;Dayan,Wang;Yuelong,Shu	H9N2
A/environment/Guangdong/2013XN11652/2013	NA	A/Environment/Guangdong/2013XN11652/2013	EPI491026	gisaid	China	2013-05-18	A/environment/Guangdong/2013XN11652/2013	Guangdong Provincial Center for Disease Control and Prevention	Guandong Centers for Disease Control	NA	H9N2
A/environment/Jiangxi/00449/2013	NA	A/Environment/Jiangxi/00449/2013	EPI497513	gisaid	China	2013-02-27	A/environment/Jiangxi/00449/2013	NA	WHO Chinese National Influenza Center	Rongbao,Gao; Xiaodan,Li;Ye,Zhang;Shumei,Zou;Xiang,Zhao;Xiyan,Li;Dayan,Wang;Yuelong,Shu	H9N2
A/environment/Guangdong/C13058260/2013	NA	A/Environment/Guangdong/C13058260/2013	EPI491018	gisaid	China	2013-05-14	A/environment/Guangdong/C13058260/2013	Guangdong Provincial Center for Disease Control and Prevention	Guandong Centers for Disease Control	NA	H9N2
A/environment/Guangdong/GD130184/2013	NA	A/Environment/Guangdong/GD130184/2013	EPI490994	gisaid	China	2013-05-07	A/environment/Guangdong/GD130184/2013	Guangdong Provincial Center for Disease Control and Prevention	Guandong Centers for Disease Control	NA	H9N2
A/environment/Guangdong/GD130206/2013	NA	A/Environment/Guangdong/GD130206/2013	EPI491002	gisaid	China	2013-05-28	A/environment/Guangdong/GD130206/2013	Guangdong Provincial Center for Disease Control and Prevention	Guandong Centers for Disease Control	NA	H9N2
A/Chicken/Nantong/031-2/2013	NA	A/Chicken/Nantong/031-2/2013	EPI515840	gisaid	China	2013-04-16	A/Chicken/Nantong/031-2/2013	Beijing Institute of Microbiology and Epidemiology	Beijing Institute of Microbiology and Epidemiology	Fan, Hang; Liu, Wei; Tong, Yigang; Cao, Wuchun	H9N2
A/Hong Kong/308/2014	NA	A/Human/Hong Kong/308/2014	EPI498036	gisaid	Hong Kong (SAR)	2013-12-28	A/Hong Kong/308/2014	Public Health Laboratory Services Branch, Centre for Health Protection	Public Health Laboratory Services Branch, Centre for Health Protection	Mak,G.C.; Cheng,P.K.C.; Lo,J.Y.C.	H9N2
A/environment/Guangdong/C13058252/2013	NA	A/Environment/Guangdong/C13058252/2013	EPI491034	gisaid	China	2013-05-14	A/environment/Guangdong/C13058252/2013	Guangdong Provincial Center for Disease Control and Prevention	Guandong Centers for Disease Control	NA	H9N2
A/environment/Guangdong/GD130210/2013	NA	A/Environment/Guangdong/GD130210/2013	EPI491010	gisaid	China	2013-05-28	A/environment/Guangdong/GD130210/2013	Guangdong Provincial Center for Disease Control and Prevention	Guandong Centers for Disease Control	NA	H9N2
A/Enviroment/Zhenjiang/h9/2013	NA	A/Environment/Zhenjiang/h9/2013	EPI465415	gisaid	China	2013-04-07	A/Enviroment/Zhenjiang/h9/2013	Jiangsu Provincial Center for Disease Control and Prevention	institution of microbiology	NA	H9N2
A/chicken/Jiangsu/CZJT2/2013	NA	A/Chicken/Jiangsu/CZJT2/2013	EPI466449	gisaid	China	2013-01-23	A/chicken/Jiangsu/CZJT2/2013	Yangzhou University	Chinese Academy of Sciences	Daxin, P	H9N2
A/chicken/Jiangsu/ZJDT1/2013	NA	A/Chicken/Jiangsu/ZJDT1/2013	EPI466433	gisaid	China	2013-03-28	A/chicken/Jiangsu/ZJDT1/2013	Yangzhou University	Chinese Academy of Sciences	Daxin, P	H9N2
A/chicken/Jiangsu/CZ1/2012	NA	A/Chicken/Jiangsu/CZ1/2012	EPI466495	gisaid	China	2012-11-20	A/chicken/Jiangsu/CZ1/2012	Yangzhou University	Chinese Academy of Sciences	Daxin, P	H9N2
A/Chicken/Nanjing/106-2/2013	NA	A/Chicken/Nanjing/106-2/2013	EPI515807	gisaid	China	2013-04-16	A/Chicken/Nanjing/106-2/2013	Beijing Institute of Microbiology and Epidemiology	Beijing Institute of Microbiology and Epidemiology	Fan, Hang; Liu, Wei; Tong, Yigang; Cao, Wuchun	H9N2
A/duck/Jiangsu/YC2/2013	NA	A/Duck/Jiangsu/YC2/2013	EPI466465	gisaid	China	2013-04-05	A/duck/Jiangsu/YC2/2013	Yangzhou University	Chinese Academy of Sciences	Daxin, P	H9N2
A/chicken/Jiangsu/ZJ4/2013	NA	A/Chicken/Jiangsu/ZJ4/2013	EPI466457	gisaid	China	2013-01-23	A/chicken/Jiangsu/ZJ4/2013	Yangzhou University	Chinese Academy of Sciences	Daxin, P	H9N2
A/chicken/Jiangsu/HA2/2013	NA	A/Chicken/Jiangsu/HA2/2013	EPI466481	gisaid	China	2013-04-05	A/chicken/Jiangsu/HA2/2013	Yangzhou University	Chinese Academy of Sciences	Daxin, P	H9N2
A/chicken/Jiangsu/NTTZ/2013	NA	A/Chicken/Jiangsu/NTTZ/2013	EPI466473	gisaid	China	2013-01-07	A/chicken/Jiangsu/NTTZ/2013	Yangzhou University	Chinese Academy of Sciences	Daxin, P	H9N2
A/environment/Jiangxi/02895/2012	NA	A/Environment/Jiangxi/02895/2012	EPI497529	gisaid	China	2012-10-09	A/environment/Jiangxi/02895/2012	NA	WHO Chinese National Influenza Center	Rongbao,Gao; Xiaodan,Li;Ye,Zhang;Shumei,Zou;Xiang,Zhao;Xiyan,Li;Dayan,Wang;Yuelong,Shu	H9N2
A/environment/Hunan/1-23/2007	NA	A/Environment/Hunan/1-23/2007	EPI243493	gisaid	China	2007-03	A/environment/Hunan/1-23/2007	NA	Other Database Import	Zhang,H.; Chen,Z.	H9N2
A/chicken/Jiangsu/DT/2009	NA	A/Chicken/Jiangsu/DT/2009	EPI466321	gisaid	China	2009-09-20	A/chicken/Jiangsu/DT/2009	Yangzhou University	Chinese Academy of Sciences	Daxin, P	H9N2
A/environment/Jiangxi/02899/2012	NA	A/Environment/Jiangxi/02899/2012	EPI497537	gisaid	China	2012-10-09	A/environment/Jiangxi/02899/2012	NA	WHO Chinese National Influenza Center	Rongbao,Gao; Xiaodan,Li;Ye,Zhang;Shumei,Zou;Xiang,Zhao;Xiyan,Li;Dayan,Wang;Yuelong,Shu	H9N2
A/chicken/Jiangsu/ZJDT/2011	NA	A/Chicken/Jiangsu/ZJDT/2011	EPI466313	gisaid	China	2011-05-21	A/chicken/Jiangsu/ZJDT/2011	Yangzhou University	Chinese Academy of Sciences	Daxin, P	H9N2
A/chicken/Jiangsu/XZPZ/2011	NA	A/Chicken/Jiangsu/XZPZ/2011	EPI466305	gisaid	China	2011-03-28	A/chicken/Jiangsu/XZPZ/2011	Yangzhou University	Chinese Academy of Sciences	Daxin, P	H9N2
A/chicken/Shangdong/SDWD/2011	NA	A/Chicken/Shangdong/SDWD/2011	EPI466289	gisaid	China	2011-01-26	A/chicken/Shangdong/SDWD/2011	Yangzhou University	Chinese Academy of Sciences	Daxin, P	H9N2
A/chicken/Jiangsu/DTNSZ/2011	NA	A/Chicken/Jiangsu/DTNSZ/2011	EPI466377	gisaid	China	2011-01-21	A/chicken/Jiangsu/DTNSZ/2011	Yangzhou University	Chinese Academy of Sciences	Daxin, P	H9N2
A/chicken/Jiangsu/YZ0611/2011	NA	A/Chicken/Jiangsu/YZ0611/2011	EPI466369	gisaid	China	2011-06-11	A/chicken/Jiangsu/YZ0611/2011	Yangzhou University	Chinese Academy of Sciences	Daxin, P	H9N2
A/chicken/Jiangsu/YZ0511/2011	NA	A/Chicken/Jiangsu/YZ0511/2011	EPI466393	gisaid	China	2011-05-11	A/chicken/Jiangsu/YZ0511/2011	Yangzhou University	Chinese Academy of Sciences	Daxin, P	H9N2
A/chicken/Jiangsu/XZ38/2012	NA	A/Chicken/Jiangsu/XZ38/2012	EPI466257	gisaid	China	2012-01-12	A/chicken/Jiangsu/XZ38/2012	Yangzhou University	Chinese Academy of Sciences	Daxin, P	H9N2
A/chicken/Jiangsu/WJYBF/2012	NA	A/Chicken/Jiangsu/WJYBF/2012	EPI466425	gisaid	China	2012-03-24	A/chicken/Jiangsu/WJYBF/2012	Yangzhou University	Chinese Academy of Sciences	Daxin, P	H9N2
A/chicken/Jiangsu/XZMG/2012	NA	A/Chicken/Jiangsu/XZMG/2012	EPI466297	gisaid	China	2012-04-13	A/chicken/Jiangsu/XZMG/2012	Yangzhou University	Chinese Academy of Sciences	Daxin, P	H9N2
A/chicken/Jiangsu/CZLJG/2012	NA	A/Chicken/Jiangsu/CZLJG/2012	EPI466329	gisaid	China	2012-03-24	A/chicken/Jiangsu/CZLJG/2012	Yangzhou University	Chinese Academy of Sciences	Daxin, P	H9N2
A/chicken/Jiangsu/DT0112/2012	NA	A/Chicken/Jiangsu/DT0112/2012	EPI466361	gisaid	China	2012-02-12	A/chicken/Jiangsu/DT0112/2012	Yangzhou University	Chinese Academy of Sciences	Daxin, P	H9N2
A/chicken/Shangdong/SDWF29/2012	NA	A/Chicken/Shangdong/SDWF29/2012	EPI466353	gisaid	China	2012-05-09	A/chicken/Shangdong/SDWF29/2012	Yangzhou University	Chinese Academy of Sciences	Daxin, P	H9N2
A/chicken/Jiangsu/YCDF/2012	NA	A/Chicken/Jiangsu/YCDF/2012	EPI466533	gisaid	China	2012-12-23	A/chicken/Jiangsu/YCDF/2012	Yangzhou University	Chinese Academy of Sciences	Daxin, P	H9N2
A/chicken/Jiangsu/XZWHL/2012	NA	A/Chicken/Jiangsu/XZWHL/2012	EPI466345	gisaid	China	2012-03-24	A/chicken/Jiangsu/XZWHL/2012	Yangzhou University	Chinese Academy of Sciences	Daxin, P	H9N2
A/chicken/Jiangsu/XZ6/2012	NA	A/Chicken/Jiangsu/XZ6/2012	EPI466441	gisaid	China	2012-11-06	A/chicken/Jiangsu/XZ6/2012	Yangzhou University	Chinese Academy of Sciences	Daxin, P	H9N2
A/chicken/Jiangsu/XZZSL/2012	NA	A/Chicken/Jiangsu/XZZSL/2012	EPI466337	gisaid	China	2012-03-24	A/chicken/Jiangsu/XZZSL/2012	Yangzhou University	Chinese Academy of Sciences	Daxin, P	H9N2
A/chicken/Jiangsu/XZLZG/2012	NA	A/Chicken/Jiangsu/XZLZG/2012	EPI466401	gisaid	China	2012-04-16	A/chicken/Jiangsu/XZLZG/2012	Yangzhou University	Chinese Academy of Sciences	Daxin, P	H9N2
A/Chicken/Suzhou/097-2/2013	NA	A/Chicken/Suzhou/097-2/2013	EPI515824	gisaid	China	2013-04-08	A/Chicken/Suzhou/097-2/2013	Beijing Institute of Microbiology and Epidemiology	Beijing Institute of Microbiology and Epidemiology	Fan, Hang; Liu, Wei; Tong, Yigang; Cao, Wuchun	H9N2
A/chicken/Shandong/SDWF17/2012	NA	A/Chicken/Shandong/SDWF17/2012	EPI466265	gisaid	China	2012-05-09	A/chicken/Shandong/SDWF17/2012	Yangzhou University	Chinese Academy of Sciences	Daxin, P	H9N2
A/chicken/Jiangsu/TZXH/2013	NA	A/Chicken/Jiangsu/TZXH/2013	EPI466516	gisaid	China	2013-04-05	A/chicken/Jiangsu/TZXH/2013	Yangzhou University	Chinese Academy of Sciences	Daxin, P	H9N2
A/chicken/Shangdong/SDWF14/2012	NA	A/Chicken/Shangdong/SDWF14/2012	EPI466281	gisaid	China	2012-05-09	A/chicken/Shangdong/SDWF14/2012	Yangzhou University	Chinese Academy of Sciences	Daxin, P	H9N2
A/chicken/Jiangsu/WJHDL/2012	NA	A/Chicken/Jiangsu/WJHDL/2012	EPI466241	gisaid	China	2012-03-24	A/chicken/Jiangsu/WJHDL/2012	Yangzhou University	Chinese Academy of Sciences	Daxin, P	H9N2
A/chicken/Jiangsu/WJHRG/2012	NA	A/Chicken/Jiangsu/WJHRG/2012	EPI466273	gisaid	China	2012-03-24	A/chicken/Jiangsu/WJHRG/2012	Yangzhou University	Chinese Academy of Sciences	Daxin, P	H9N2
A/Mallard/Zhejiang/136/2013	NA	A/Mallard/Zhejiang/136/2013	EPI466217	gisaid	China	2013-03-28	A/Mallard/Zhejiang/136/2013	State Key Laboratory of Virology and Wuhan Institute of Virology, Chinese Academy of Sciences	Chinese Academy of Sciences	Li,TianXian	H9N2
A/chicken/Jiangsu/CZZWQ/2012	NA	A/Chicken/Jiangsu/CZZWQ/2012	EPI466249	gisaid	China	2012-05-12	A/chicken/Jiangsu/CZZWQ/2012	Yangzhou University	Chinese Academy of Sciences	Daxin, P	H9N2
A/chicken/Jiangsu/MYJMF/2012	NA	A/Chicken/Jiangsu/MYJMF/2012	EPI466409	gisaid	China	2012-03-24	A/chicken/Jiangsu/MYJMF/2012	Yangzhou University	Chinese Academy of Sciences	Daxin, P	H9N2
A/chicken/Jiangsu/CZYWP/2012	NA	A/Chicken/Jiangsu/CZYWP/2012	EPI466385	gisaid	China	2012-03-24	A/chicken/Jiangsu/CZYWP/2012	Yangzhou University	Chinese Academy of Sciences	Daxin, P	H9N2
A/chicken/Jiangsu/CZJJF/2012	NA	A/Chicken/Jiangsu/CZJJF/2012	EPI466417	gisaid	China	2012-05-12	A/chicken/Jiangsu/CZJJF/2012	Yangzhou University	Chinese Academy of Sciences	Daxin, P	H9N2
A/chicken/Jiangsu/YCDT/2013	M	A/Chicken/Jiangsu/YCDT/2013	EPI466506	gisaid	China	2013-03-29	A/chicken/Jiangsu/YCDT/2013	Yangzhou University	Chinese Academy of Sciences	Daxin, P	H9N2
A/chicken/Jiangsu/NTHA1/2012	M	A/Chicken/Jiangsu/NTHA1/2012	EPI466526	gisaid	China	2012-12-28	A/chicken/Jiangsu/NTHA1/2012	Yangzhou University	Chinese Academy of Sciences	Daxin, P	H9N2
A/chicken/Jiangsu/TZXH/2013	M	A/Chicken/Jiangsu/TZXH/2013	EPI466512	gisaid	China	2013-04-05	A/chicken/Jiangsu/TZXH/2013	Yangzhou University	Chinese Academy of Sciences	Daxin, P	H9N2
A/wild waterfowl/Dongting/PC2553/2012	M	A/Wild Waterfowl/Dongting/PC2553/2012	EPI502554	gisaid	China	2012-03-01	A/wild waterfowl/Dongting/PC2553/2012	NA	Other Database Import	Zhu,Y.; Shu,Y.	H9N2
A/wild waterfowl/Dongting/PC2559/2012	M	A/Wild Waterfowl/Dongting/PC2559/2012	EPI502560	gisaid	China	2012-03-01	A/wild waterfowl/Dongting/PC2559/2012	NA	Other Database Import	Zhu,Y.; Shu,Y.	H9N2
A/wild waterfowl/Dongting/C4429/2012	M	A/Wild Waterfowl/Dongting/C4429/2012	EPI502526	gisaid	China	2012-03-01	A/wild waterfowl/Dongting/C4429/2012	NA	Other Database Import	Zhu,Y.; Shu,Y.	H9N2
A/wild waterfowl/Dongting/PC2560/2012	M	A/Wild Waterfowl/Dongting/PC2560/2012	EPI502564	gisaid	China	2012-03-01	A/wild waterfowl/Dongting/PC2560/2012	NA	Other Database Import	Zhu,Y.; Shu,Y.	H9N2
A/wild waterfowl/Dongting/PC2539/2012	M	A/Wild Waterfowl/Dongting/PC2539/2012	EPI502540	gisaid	China	2012-03-01	A/wild waterfowl/Dongting/PC2539/2012	NA	Other Database Import	Zhu,Y.; Shu,Y.	H9N2
A/wild waterfowl/Dongting/PC2540/2012	M	A/Wild Waterfowl/Dongting/PC2540/2012	EPI502547	gisaid	China	2012-03-01	A/wild waterfowl/Dongting/PC2540/2012	NA	Other Database Import	Zhu,Y.; Shu,Y.	H9N2
A/wild waterfowl/Dongting/C4430/2012	M	A/Wild Waterfowl/Dongting/C4430/2012	EPI502533	gisaid	China	2012-03-01	A/wild waterfowl/Dongting/C4430/2012	NA	Other Database Import	Zhu,Y.; Shu,Y.	H9N2
A/chicken/Hubei/01-MA01/1999	M	A/Chicken/Hubei/01-MA01/1999	EPI337054	gisaid	China	1999	A/chicken/Hubei/01-MA01/1999	NA	Other Database Import	Zhang,Z.; Hu,S.; Li,Z.; Liu,M.; Li,S.; Xiao,Y.; Bi,D.	H9N2
A/chicken/Shantou/1579/2000	M	A/Chicken/Shantou/1579/2000	EPI67820	gisaid	China	2000	A/chicken/Shantou/1579/2000	NA	Other Database Import	NA	H9N2
A/Duck/Nanchang/11-197/2000	M	A/Duck/Nanchang/11-197/2000	EPI15569	gisaid	China	2000	A/Duck/Nanchang/11-197/2000	NA	Other Database Import	NA	H9N2
A/chicken/Shantou/6781/2005	M	A/Chicken/Shantou/6781/2005	EPI65144	gisaid	China	2005	A/chicken/Shantou/6781/2005	NA	Other Database Import	NA	H9N2
A/Guinea fowl/Shantou/6627/2004	M	A/Guinea Fowl/Shantou/6627/2004	EPI67385	gisaid	China	2004	A/Guinea fowl/Shantou/6627/2004	NA	Other Database Import	NA	H9N2
A/chicken/Guangxi/KMIII/1999	M	A/Chicken/Guangxi/KMIII/1999	EPI277588	gisaid	China	1999	A/chicken/Guangxi/KMIII/1999	NA	Other Database Import	Luo,Q.F.; Niu,X.F.; Mao,S.Y.; Huang,W.K.; Lin,B.Z.; Xin,C.A.; Guo,X.F.	H9N2
A/chicken/Shantou/3778/2001	M	A/Chicken/Shantou/3778/2001	EPI68067	gisaid	China	2001	A/chicken/Shantou/3778/2001	NA	Other Database Import	NA	H9N2
A/partridge/Shantou/4321/2003	M	A/Partridge/Shantou/4321/2003	EPI66796	gisaid	China	2003	A/partridge/Shantou/4321/2003	NA	Other Database Import	NA	H9N2
A/chukkar/Shantou/4635/2003	M	A/Chukkar/Shantou/4635/2003	EPI66872	gisaid	China	2003	A/chukkar/Shantou/4635/2003	NA	Other Database Import	NA	H9N2
A/bird/Guangxi/62/2005	M	A/Bird/Guangxi/62/2005	EPI122460	gisaid	China	2005	A/bird/Guangxi/62/2005	NA	Other Database Import	NA	H9N2
A/Wild Duck/Nanchang/2-0480/2000	M	A/Wild Duck/Nanchang/2-0480/2000	EPI89167	gisaid	China	2000-02-17	A/Wild Duck/Nanchang/2-0480/2000	NA	Other Database Import	NA	H9N2
A/bird/Guangxi/83/2005	M	A/Bird/Guangxi/83/2005	EPI122511	gisaid	China	2005	A/bird/Guangxi/83/2005	NA	Other Database Import	NA	H9N2
A/chicken/Fujian/5214/2005	M	A/Chicken/Fujian/5214/2005	EPI65371	gisaid	China	2005	A/chicken/Fujian/5214/2005	NA	Other Database Import	NA	H9N2
A/duck/Nanjing/2/97	M	A/Duck/Nanjing/2/1997	EPI81790	gisaid	China	1997	A/duck/Nanjing/2/97	NA	Other Database Import	NA	H9N2
A/Pigeon/Nanchang/11-145/2000	M	A/Pigeon/Nanchang/11-145/2000	EPI15613	gisaid	China	2000	A/Pigeon/Nanchang/11-145/2000	NA	Other Database Import	NA	H9N2
A/Silky Chicken/Hong Kong/SF44/99	M	A/Silkie Chicken/Hong Kong/SF44/1999	EPI6899	gisaid	Hong Kong (SAR)	1999	A/Silky Chicken/Hong Kong/SF44/99	NA	Other Database Import	NA	H9N2
A/chicken/Hubei/C1/2007	M	A/Chicken/Hubei/C1/2007	EPI127452	gisaid	China	2007	A/chicken/Hubei/C1/2007	NA	Other Database Import	NA	H9N2
A/chicken/Shantou/4435/2003	M	A/Chicken/Shantou/4435/2003	EPI64601	gisaid	China	2003	A/chicken/Shantou/4435/2003	NA	Other Database Import	NA	H9N2
A/chicken/Shantou/55/2005	M	A/Chicken/Shantou/55/2005	EPI65013	gisaid	China	2005	A/chicken/Shantou/55/2005	NA	Other Database Import	NA	H9N2
A/duck/Shantou/515/2004	M	A/Duck/Shantou/515/2004	EPI66454	gisaid	China	2004	A/duck/Shantou/515/2004	NA	Other Database Import	NA	H9N2
A/chicken/Yunnan/3727/2004	M	A/Chicken/Yunnan/3727/2004	EPI66169	gisaid	China	2004	A/chicken/Yunnan/3727/2004	NA	Other Database Import	NA	H9N2
A/pheasant/Shantou/111/2005	M	A/Pheasant/Shantou/111/2005	EPI67554	gisaid	China	2005	A/pheasant/Shantou/111/2005	NA	Other Database Import	NA	H9N2
A/chicken/Yunnan/955/2002	M	A/Chicken/Yunnan/955/2002	EPI66074	gisaid	China	2002	A/chicken/Yunnan/955/2002	NA	Other Database Import	NA	H9N2
A/Duck/Nanjing/1/97	M	A/Duck/Nanjing/1/1997	EPI81787	gisaid	China	1997	A/Duck/Nanjing/1/97	NA	Other Database Import	NA	H9N2
A/chicken/Shandong/7/96	M	A/Chicken/Shandong/7/1996	EPI81799	gisaid	China	1996	A/chicken/Shandong/7/96	NA	Other Database Import	NA	H9N2
A/black-billed magpie/Guangxi/30/2005	M	A/Black Billed Magpie/Guangxi/30/2005	EPI340341	gisaid	China	2005-05	A/black-billed magpie/Guangxi/30/2005	NA	Other Database Import	Dong,G.; He,H.; Luo,J.	H9N2
A/partridge/Shantou/2803/2003	M	A/Partridge/Shantou/2803/2003	EPI66625	gisaid	China	2003	A/partridge/Shantou/2803/2003	NA	Other Database Import	NA	H9N2
A/chicken/HongKong/CSW291/03	M	A/Chicken/Hong Kong/CSW291/2003	EPI24319	gisaid	Hong Kong (SAR)	2003	A/chicken/HongKong/CSW291/03	NA	Other Database Import	NA	H9N2
A/quail/Shantou/4038/2003	M	A/Quail/Shantou/4038/2003	EPI113730	gisaid	China	2003	A/quail/Shantou/4038/2003	NA	Other Database Import	NA	H9N2
A/chicken/Shandong/B3/2007	M	A/Chicken/Shandong/B3/2007	EPI221840	gisaid	China	2007	A/chicken/Shandong/B3/2007	NA	Other Database Import	Huang,Y.; Xu,D.; Hu,B.; Lu,X.; Cao,S.; Wen,X.; Zhang,X.	H9N2
A/swine/Guangxi/S15/2005	M	A/Swine/Guangxi/S15/2005	EPI122628	gisaid	China	2005	A/swine/Guangxi/S15/2005	NA	Other Database Import	NA	H9N2
A/chicken/Shantou/6319/2004	M	A/Chicken/Shantou/6319/2004	EPI64920	gisaid	China	2004	A/chicken/Shantou/6319/2004	NA	Other Database Import	NA	H9N2
A/chicken/Guangxi/6/2000	M	A/Chicken/Guangxi/6/2000	EPI122440	gisaid	China	2000	A/chicken/Guangxi/6/2000	NA	Other Database Import	NA	H9N2
A/Duck/Nanchang/11-290/2000	M	A/Duck/Nanchang/11-290/2000	EPI15567	gisaid	China	2000	A/Duck/Nanchang/11-290/2000	NA	Other Database Import	NA	H9N2
A/duck/Shantou/3577/2003	M	A/Duck/Shantou/3577/2003	EPI66378	gisaid	China	2003	A/duck/Shantou/3577/2003	NA	Other Database Import	NA	H9N2
A/chicken/Guangxi/2441/2004	M	A/Chicken/Guangxi/2441/2004	EPI228489	gisaid	China	2004	A/chicken/Guangxi/2441/2004	NA	Other Database Import	Xu,K.; Smith,G.; Bahl,J.; Duan,L.; Tai,H.; Vijaykrishna,D.; Wang,J.; Zhang,J.; Li,K.; Fan,X.; Webster,R.; Chen,H.; Peiris,J.; Guan,Y.	H9N2
A/duck/Jiangsu/1-MA/2008	M	A/Duck/Jiangsu/1-MA/2008	EPI499560	gisaid	China	2008	A/duck/Jiangsu/1-MA/2008	NA	Other Database Import	Liu,Q.	H9N2
A/Pigeon/HongKong/WF53/03	M	A/Pigeon/Hong Kong/WF53/2003	EPI24346	gisaid	Hong Kong (SAR)	2003	A/pigeon/HongKong/WF53/03	NA	Other Database Import	NA	H9N2
A/partridge/Shantou/3487/2003	M	A/Partridge/Shantou/3487/2003	EPI66644	gisaid	China	2003	A/partridge/Shantou/3487/2003	NA	Other Database Import	NA	H9N2
A/chicken/Fujian/7884/2005	M	A/Chicken/Fujian/7884/2005	EPI65466	gisaid	China	2005	A/chicken/Fujian/7884/2005	NA	Other Database Import	NA	H9N2
A/partridge/Shantou/7936/2004	M	A/Partridge/Shantou/7936/2004	EPI67536	gisaid	China	2004	A/partridge/Shantou/7936/2004	NA	Other Database Import	NA	H9N2
A/pheasant/Shantou/4340/2003	M	A/Pheasant/Shantou/4340/2003	EPI66815	gisaid	China	2003	A/pheasant/Shantou/4340/2003	NA	Other Database Import	NA	H9N2
A/Duck/Shantou/2144/00	M	A/Duck/Shantou/2144/2000	EPI10989	gisaid	China	2000	A/Duck/Shantou/2144/00	NA	Other Database Import	NA	H9N2
A/chicken/Fujian/3080/2005	M	A/Chicken/Fujian/3080/2005	EPI65314	gisaid	China	2005	A/chicken/Fujian/3080/2005	NA	Other Database Import	NA	H9N2
A/duck/Shantou/5459/2001	M	A/Duck/Shantou/5459/2001	EPI66226	gisaid	China	2001	A/duck/Shantou/5459/2001	NA	Other Database Import	NA	H9N2
A/Duck/Nanchang/11-392/2000	M	A/Duck/Nanchang/11-392/2000	EPI15571	gisaid	China	2000	A/Duck/Nanchang/11-392/2000	NA	Other Database Import	NA	H9N2
A/bird/Guangxi/82/2005	M	A/Bird/Guangxi/82/2005	EPI122508	gisaid	China	2005	A/bird/Guangxi/82/2005	NA	Other Database Import	NA	H9N2
A/chicken/Shandong/lx1023/2007	M	A/Chicken/Shandong/lx1023/2007	EPI416683	gisaid	China	2007-10-23	A/chicken/Shandong/lx1023/2007	NA	Other Database Import	Bi,Y.; Lu,L.; Li,J.; Yin,Y.; Zhang,Y.; Gao,H.; Qin,Z.; Zeshan,B.; Liu,J.; Sun,L.; Liu,W.	H9N2
A/duck/Shantou/5753/2001	M	A/Duck/Shantou/5753/2001	EPI66245	gisaid	China	2001	A/duck/Shantou/5753/2001	NA	Other Database Import	NA	H9N2
A/Guinea fowl/Shantou/8955/2005	M	A/Guinea Fowl/Shantou/8955/2005	EPI67611	gisaid	China	2005	A/Guinea fowl/Shantou/8955/2005	NA	Other Database Import	NA	H9N2
A/duck/Jiangsu/1/2008	M	A/Duck/Jiangsu/1/2008	EPI457567	gisaid	China	2008-01	A/duck/Jiangsu/1/2008	NA	Other Database Import	Zhao,M.J.; Liu,Q.T.; Liu,X.F.	H9N2
A/chicken/Yunnan/1147/2003	M	A/Chicken/Yunnan/1147/2003	EPI66093	gisaid	China	2003	A/chicken/Yunnan/1147/2003	NA	Other Database Import	NA	H9N2
A/chicken/Fujian/4332/2005	M	A/Chicken/Fujian/4332/2005	EPI65333	gisaid	China	2005	A/chicken/Fujian/4332/2005	NA	Other Database Import	NA	H9N2
A/silky chicken/Shantou/6020/2004	M	A/Silkie Chicken/Shantou/6020/2004	EPI64901	gisaid	China	2004	A/silky chicken/Shantou/6020/2004	NA	Other Database Import	NA	H9N2
A/Chicken/Hebei/1/96	M	A/Chicken/Hebei/1/1996	EPI11493	gisaid	China	1996	A/Chicken/Hebei/1/96	NA	Other Database Import	NA	H9N2
A/pheasant/Shantou/6607/2004	M	A/Pheasant/Shantou/6607/2004	EPI67366	gisaid	China	2004	A/pheasant/Shantou/6607/2004	NA	Other Database Import	NA	H9N2
A/chicken/China/Guangxi17/2000	M	A/Chicken/China/Guangxi17/2000	EPI103315	gisaid	China	2000-11-20	A/chicken/China/Guangxi17/2000	NA	Other Database Import	NA	H9N2
A/chicken/Guangxi/187/2005	M	A/Chicken/Guangxi/187/2005	EPI65732	gisaid	China	2005	A/chicken/Guangxi/187/2005	NA	Other Database Import	NA	H9N2
A/chicken/Shanghai/14/2001	M	A/Chicken/Shanghai/14/2001	EPI165367	gisaid	China	2001	A/chicken/Shanghai/14/2001	NA	Other Database Import	NA	H9N2
A/duck/Shantou/3728/2003	M	A/Duck/Shantou/3728/2003	EPI66416	gisaid	China	2003	A/duck/Shantou/3728/2003	NA	Other Database Import	NA	H9N2
A/chicken/Shantou/6911/2004	M	A/Chicken/Shantou/6911/2004	EPI64958	gisaid	China	2004	A/chicken/Shantou/6911/2004	NA	Other Database Import	NA	H9N2
A/chicken/Shanghai/2/2001	M	A/Chicken/Shanghai/2/2001	EPI165343	gisaid	China	2001	A/chicken/Shanghai/2/2001	NA	Other Database Import	NA	H9N2
A/Chicken/Nanchang/4-010/2000	M	A/Chicken/Nanchang/4-010/2000	EPI15647	gisaid	China	2000	A/Chicken/Nanchang/4-010/2000	NA	Other Database Import	NA	H9N2
A/Chicken/Heilongjiang/10/97	M	A/Chicken/Heilongjiang/10/1997	EPI10205	gisaid	China	1997	A/Chicken/Heilongjiang/10/97	NA	Other Database Import	NA	H9N2
A/chicken/Guangxi/G8/2009	M	A/Chicken/Guangxi/G8/2009	EPI472230	gisaid	China	2009-11-07	A/chicken/Guangxi/G8/2009	NA	Other Database Import	Xie,Q.; Ji,J.; Shang,H.; Zuo,K.; Yan,Z.; Chen,F.	H9N2
A/quail/Shantou/1461/2001	M	A/Quail/Shantou/1461/2001	EPI113662	gisaid	China	2001	A/quail/Shantou/1461/2001	NA	Other Database Import	NA	H9N2
A/chicken/Jiangsu/XZ6/2012	M	A/Chicken/Jiangsu/XZ6/2012	EPI466437	gisaid	China	2012-11-06	A/chicken/Jiangsu/XZ6/2012	Yangzhou University	Chinese Academy of Sciences	Daxin, P	H9N2
A/quail/Shantou/3856/2003	M	A/Quail/Shantou/3856/2003	EPI113728	gisaid	China	2003	A/quail/Shantou/3856/2003	NA	Other Database Import	NA	H9N2
A/chicken/Hong Kong/TSTB25W/2010	M	A/Chicken/Hong Kong/TSTB25W/2010	EPI469983	gisaid	China	2010	A/chicken/Hong Kong/TSTB25W/2010	NA	Other Database Import	Lam,T.T.Y.; Wang,J.; Shen,Y.; Zhou,B.; Duan,L.; Cheung,C.L.; Ma,C.; Lycett,S.J.; Leung,C.Y.H.; Chen,X.; Li,L.; Hong,W.; Chai,Y.; Zhou,L.; Liang,H.; Ou,Z.; Liu,Y.; Farooqui,A.; Kelvin,D.J.; Poon,L.L.M.; Smith,D.K.; Pybus,O.G.; Leung,G.M.; Shu,Y.; Webster,R.G.; Webby,R.J.; Peiris,J.S.M.; Rambaut,A.; Zhu,H.; Guan,Y.	H9N2
A/Chicken/Nanjing/503/2013	M	A/Chicken/Nanjing/503/2013	EPI515816	gisaid	China	2013-04-16	A/Chicken/Nanjing/503/2013	Beijing Institute of Microbiology and Epidemiology	Beijing Institute of Microbiology and Epidemiology	Fan, Hang; Liu, Wei; Tong, Yigang; Cao, Wuchun	H9N2
A/environment/Guangdong/GD130206/2013	M	A/Environment/Guangdong/GD130206/2013	EPI490998	gisaid	China	2013-05-28	A/environment/Guangdong/GD130206/2013	Guangdong Provincial Center for Disease Control and Prevention	Guandong Centers for Disease Control	NA	H9N2
A/chicken/Hong Kong/YU218/2010	M	A/Chicken/Hong Kong/YU218/2010	EPI469981	gisaid	China	2010	A/chicken/Hong Kong/YU218/2010	NA	Other Database Import	Lam,T.T.Y.; Wang,J.; Shen,Y.; Zhou,B.; Duan,L.; Cheung,C.L.; Ma,C.; Lycett,S.J.; Leung,C.Y.H.; Chen,X.; Li,L.; Hong,W.; Chai,Y.; Zhou,L.; Liang,H.; Ou,Z.; Liu,Y.; Farooqui,A.; Kelvin,D.J.; Poon,L.L.M.; Smith,D.K.; Pybus,O.G.; Leung,G.M.; Shu,Y.; Webster,R.G.; Webby,R.J.; Peiris,J.S.M.; Rambaut,A.; Zhu,H.; Guan,Y.	H9N2
A/chicken/Jiangsu/XZPZ/2011	M	A/Chicken/Jiangsu/XZPZ/2011	EPI466301	gisaid	China	2011-03-28	A/chicken/Jiangsu/XZPZ/2011	Yangzhou University	Chinese Academy of Sciences	Daxin, P	H9N2
A/pheasant/Shantou/443/2003	M	A/Pheasant/Shantou/443/2003	EPI66549	gisaid	China	2003	A/pheasant/Shantou/443/2003	NA	Other Database Import	NA	H9N2
A/chicken/Hebei/Y2/2009	M	A/Chicken/Hebei/Y2/2009	EPI270090	gisaid	China	2009-03	A/chicken/Hebei/Y2/2009	NA	Other Database Import	Bi,J.; Dong,J.	H9N2
A/environment/Guangdong/C13058260/2013	M	A/Environment/Guangdong/C13058260/2013	EPI491014	gisaid	China	2013-05-14	A/environment/Guangdong/C13058260/2013	Guangdong Provincial Center for Disease Control and Prevention	Guandong Centers for Disease Control	NA	H9N2
A/chukkar/Shantou/1059/2002	M	A/Chukkar/Shantou/1059/2002	EPI66359	gisaid	China	2002	A/chukkar/Shantou/1059/2002	NA	Other Database Import	NA	H9N2
A/chicken/Hunan/4444/2005	M	A/Chicken/Hunan/4444/2005	EPI65960	gisaid	China	2005	A/chicken/Hunan/4444/2005	NA	Other Database Import	NA	H9N2
A/chicken/Jiangsu/CZ1/2012	M	A/Chicken/Jiangsu/CZ1/2012	EPI466491	gisaid	China	2012-11-20	A/chicken/Jiangsu/CZ1/2012	Yangzhou University	Chinese Academy of Sciences	Daxin, P	H9N2
A/chicken/Fujian/9104/2005	M	A/Chicken/Fujian/9104/2005	EPI65523	gisaid	China	2005	A/chicken/Fujian/9104/2005	NA	Other Database Import	NA	H9N2
A/Guinea fowl/Shantou/630/2005	M	A/Guinea Fowl/Shantou/630/2005	EPI67573	gisaid	China	2005	A/Guinea fowl/Shantou/630/2005	NA	Other Database Import	NA	H9N2
A/quail/Shantou/3143/2005	M	A/Quail/Shantou/3143/2005	EPI113764	gisaid	China	2005	A/quail/Shantou/3143/2005	NA	Other Database Import	NA	H9N2
A/chicken/Jiangsu/CZJT2/2013	M	A/Chicken/Jiangsu/CZJT2/2013	EPI466445	gisaid	China	2013-01-23	A/chicken/Jiangsu/CZJT2/2013	Yangzhou University	Chinese Academy of Sciences	Daxin, P	H9N2
A/quail/Shantou/4700/2002	M	A/Quail/Shantou/4700/2002	EPI113700	gisaid	China	2002	A/quail/Shantou/4700/2002	NA	Other Database Import	NA	H9N2
A/silkie chicken/Hong Kong/FY49W/2007	M	A/Silkie Chicken/Hong Kong/FY49W/2007	EPI469952	gisaid	China	2007	A/silkie chicken/Hong Kong/FY49W/2007	NA	Other Database Import	Lam,T.T.Y.; Wang,J.; Shen,Y.; Zhou,B.; Duan,L.; Cheung,C.L.; Ma,C.; Lycett,S.J.; Leung,C.Y.H.; Chen,X.; Li,L.; Hong,W.; Chai,Y.; Zhou,L.; Liang,H.; Ou,Z.; Liu,Y.; Farooqui,A.; Kelvin,D.J.; Poon,L.L.M.; Smith,D.K.; Pybus,O.G.; Leung,G.M.; Shu,Y.; Webster,R.G.; Webby,R.J.; Peiris,J.S.M.; Rambaut,A.; Zhu,H.; Guan,Y.	H9N2
A/chicken/Jiangsu/DTNSZ/2011	M	A/Chicken/Jiangsu/DTNSZ/2011	EPI466373	gisaid	China	2011-01-21	A/chicken/Jiangsu/DTNSZ/2011	Yangzhou University	Chinese Academy of Sciences	Daxin, P	H9N2
A/feces/Hunan/2-28/2007	M	A/Feces/Hunan/2-28/2007	EPI243534	gisaid	China	2007-04	A/feces/Hunan/2-28/2007	NA	Other Database Import	Zhang,H.; Chen,Z.	H9N2
A/chicken/Hong Kong/YU158/2011	M	A/Chicken/Hong Kong/YU158/2011	EPI469990	gisaid	China	2011	A/chicken/Hong Kong/YU158/2011	NA	Other Database Import	Lam,T.T.Y.; Wang,J.; Shen,Y.; Zhou,B.; Duan,L.; Cheung,C.L.; Ma,C.; Lycett,S.J.; Leung,C.Y.H.; Chen,X.; Li,L.; Hong,W.; Chai,Y.; Zhou,L.; Liang,H.; Ou,Z.; Liu,Y.; Farooqui,A.; Kelvin,D.J.; Poon,L.L.M.; Smith,D.K.; Pybus,O.G.; Leung,G.M.; Shu,Y.; Webster,R.G.; Webby,R.J.; Peiris,J.S.M.; Rambaut,A.; Zhu,H.; Guan,Y.	H9N2
A/chicken/Rizhao/723/2013	M	A/Chicken/Rizhao/723/2013	EPI470066	gisaid	China	2013	A/chicken/Rizhao/723/2013	NA	Other Database Import	Lam,T.T.Y.; Wang,J.; Shen,Y.; Zhou,B.; Duan,L.; Cheung,C.L.; Ma,C.; Lycett,S.J.; Leung,C.Y.H.; Chen,X.; Li,L.; Hong,W.; Chai,Y.; Zhou,L.; Liang,H.; Ou,Z.; Liu,Y.; Farooqui,A.; Kelvin,D.J.; Poon,L.L.M.; Smith,D.K.; Pybus,O.G.; Leung,G.M.; Shu,Y.; Webster,R.G.; Webby,R.J.; Peiris,J.S.M.; Rambaut,A.; Zhu,H.; Guan,Y.	H9N2
A/pigeon/Hong Kong/CSW1121/2008	M	A/Pigeon/Hong Kong/CSW1121/2008	EPI469964	gisaid	China	2008	A/pigeon/Hong Kong/CSW1121/2008	NA	Other Database Import	Lam,T.T.Y.; Wang,J.; Shen,Y.; Zhou,B.; Duan,L.; Cheung,C.L.; Ma,C.; Lycett,S.J.; Leung,C.Y.H.; Chen,X.; Li,L.; Hong,W.; Chai,Y.; Zhou,L.; Liang,H.; Ou,Z.; Liu,Y.; Farooqui,A.; Kelvin,D.J.; Poon,L.L.M.; Smith,D.K.; Pybus,O.G.; Leung,G.M.; Shu,Y.; Webster,R.G.; Webby,R.J.; Peiris,J.S.M.; Rambaut,A.; Zhu,H.; Guan,Y.	H9N2
A/chicken/Shandong/384/2011	M	A/Chicken/Shandong/384/2011	EPI487044	gisaid	China	2011-08-04	A/chicken/Shandong/384/2011	NA	Other Database Import	Lin,Z.; Liu,B.; Zhu,Q.	H9N2
A/environment/Jiangxi/02895/2012	M	A/Environment/Jiangxi/02895/2012	EPI497530	gisaid	China	2012-10-09	A/environment/Jiangxi/02895/2012	NA	WHO Chinese National Influenza Center	Rongbao,Gao; Xiaodan,Li;Ye,Zhang;Shumei,Zou;Xiang,Zhao;Xiyan,Li;Dayan,Wang;Yuelong,Shu	H9N2
A/chicken/Jiangsu/XZMG/2012	M	A/Chicken/Jiangsu/XZMG/2012	EPI466293	gisaid	China	2012-04-13	A/chicken/Jiangsu/XZMG/2012	Yangzhou University	Chinese Academy of Sciences	Daxin, P	H9N2
A/partridge/Shantou/1405/2004	M	A/Partridge/Shantou/1405/2004	EPI67062	gisaid	China	2004	A/partridge/Shantou/1405/2004	NA	Other Database Import	NA	H9N2
A/chicken/Jiangsu/MYJMF/2012	M	A/Chicken/Jiangsu/MYJMF/2012	EPI466405	gisaid	China	2012-03-24	A/chicken/Jiangsu/MYJMF/2012	Yangzhou University	Chinese Academy of Sciences	Daxin, P	H9N2
A/chicken/Jiangsu/YZ0611/2011	M	A/Chicken/Jiangsu/YZ0611/2011	EPI466365	gisaid	China	2011-06-11	A/chicken/Jiangsu/YZ0611/2011	Yangzhou University	Chinese Academy of Sciences	Daxin, P	H9N2
A/chicken/Shangdong/SDWD/2011	M	A/Chicken/Shangdong/SDWD/2011	EPI466285	gisaid	China	2011-01-26	A/chicken/Shangdong/SDWD/2011	Yangzhou University	Chinese Academy of Sciences	Daxin, P	H9N2
A/chicken/Shangdong/SDWF14/2012	M	A/Chicken/Shangdong/SDWF14/2012	EPI466277	gisaid	China	2012-05-09	A/chicken/Shangdong/SDWF14/2012	Yangzhou University	Chinese Academy of Sciences	Daxin, P	H9N2
A/mallard/Jiangxi/38/2011	M	A/Mallard/Jiangxi/38/2011	EPI439683	gisaid	China	2011-02	A/mallard/Jiangxi/38/2011	NA	Other Database Import	Zhu,G.; He,G.	H9N2
A/Quail/Hong Kong/SSP10/99	M	A/Quail/Hong Kong/SSP10/1999	EPI6887	gisaid	Hong Kong (SAR)	1999	A/Quail/Hong Kong/SSP10/99	NA	Other Database Import	NA	H9N2
A/chicken/Jiangsu/DT0112/2012	M	A/Chicken/Jiangsu/DT0112/2012	EPI466357	gisaid	China	2012-02-12	A/chicken/Jiangsu/DT0112/2012	Yangzhou University	Chinese Academy of Sciences	Daxin, P	H9N2
A/chicken/Jiangsu/CZZWQ/2012	M	A/Chicken/Jiangsu/CZZWQ/2012	EPI466245	gisaid	China	2012-05-12	A/chicken/Jiangsu/CZZWQ/2012	Yangzhou University	Chinese Academy of Sciences	Daxin, P	H9N2
A/chicken/Jiangsu/YZ0511/2011	M	A/Chicken/Jiangsu/YZ0511/2011	EPI466389	gisaid	China	2011-05-11	A/chicken/Jiangsu/YZ0511/2011	Yangzhou University	Chinese Academy of Sciences	Daxin, P	H9N2
A/chicken/Jiangsu/CZJJF/2012	M	A/Chicken/Jiangsu/CZJJF/2012	EPI466413	gisaid	China	2012-05-12	A/chicken/Jiangsu/CZJJF/2012	Yangzhou University	Chinese Academy of Sciences	Daxin, P	H9N2
A/chicken/Jiangsu/ZJ4/2013	M	A/Chicken/Jiangsu/ZJ4/2013	EPI466453	gisaid	China	2013-01-23	A/chicken/Jiangsu/ZJ4/2013	Yangzhou University	Chinese Academy of Sciences	Daxin, P	H9N2
A/chicken/Rizhao/1436/2013	M	A/Chicken/Rizhao/1436/2013	EPI470072	gisaid	China	2013	A/chicken/Rizhao/1436/2013	NA	Other Database Import	Lam,T.T.Y.; Wang,J.; Shen,Y.; Zhou,B.; Duan,L.; Cheung,C.L.; Ma,C.; Lycett,S.J.; Leung,C.Y.H.; Chen,X.; Li,L.; Hong,W.; Chai,Y.; Zhou,L.; Liang,H.; Ou,Z.; Liu,Y.; Farooqui,A.; Kelvin,D.J.; Poon,L.L.M.; Smith,D.K.; Pybus,O.G.; Leung,G.M.; Shu,Y.; Webster,R.G.; Webby,R.J.; Peiris,J.S.M.; Rambaut,A.; Zhu,H.; Guan,Y.	H9N2
A/Chicken/Suzhou/097-2/2013	M	A/Chicken/Suzhou/097-2/2013	EPI515825	gisaid	China	2013-04-08	A/Chicken/Suzhou/097-2/2013	Beijing Institute of Microbiology and Epidemiology	Beijing Institute of Microbiology and Epidemiology	Fan, Hang; Liu, Wei; Tong, Yigang; Cao, Wuchun	H9N2
A/environment/Guangdong/GD130210/2013	M	A/Environment/Guangdong/GD130210/2013	EPI491006	gisaid	China	2013-05-28	A/environment/Guangdong/GD130210/2013	Guangdong Provincial Center for Disease Control and Prevention	Guandong Centers for Disease Control	NA	H9N2
A/chicken/Jiangsu/XZ38/2012	M	A/Chicken/Jiangsu/XZ38/2012	EPI466253	gisaid	China	2012-01-12	A/chicken/Jiangsu/XZ38/2012	Yangzhou University	Chinese Academy of Sciences	Daxin, P	H9N2
A/chicken/Hong Kong/NT305W/2011	M	A/Chicken/Hong Kong/NT305W/2011	EPI469998	gisaid	China	2011	A/chicken/Hong Kong/NT305W/2011	NA	Other Database Import	Lam,T.T.Y.; Wang,J.; Shen,Y.; Zhou,B.; Duan,L.; Cheung,C.L.; Ma,C.; Lycett,S.J.; Leung,C.Y.H.; Chen,X.; Li,L.; Hong,W.; Chai,Y.; Zhou,L.; Liang,H.; Ou,Z.; Liu,Y.; Farooqui,A.; Kelvin,D.J.; Poon,L.L.M.; Smith,D.K.; Pybus,O.G.; Leung,G.M.; Shu,Y.; Webster,R.G.; Webby,R.J.; Peiris,J.S.M.; Rambaut,A.; Zhu,H.; Guan,Y.	H9N2
A/chicken/Jiangsu/WJHDL/2012	M	A/Chicken/Jiangsu/WJHDL/2012	EPI466238	gisaid	China	2012-03-24	A/chicken/Jiangsu/WJHDL/2012	Yangzhou University	Chinese Academy of Sciences	Daxin, P	H9N2
A/duck/Jiangsu/YC2/2013	M	A/Duck/Jiangsu/YC2/2013	EPI466461	gisaid	China	2013-04-05	A/duck/Jiangsu/YC2/2013	Yangzhou University	Chinese Academy of Sciences	Daxin, P	H9N2
A/environment/Guangdong/2013XN11652/2013	M	A/Environment/Guangdong/2013XN11652/2013	EPI491022	gisaid	China	2013-05-18	A/environment/Guangdong/2013XN11652/2013	Guangdong Provincial Center for Disease Control and Prevention	Guandong Centers for Disease Control	NA	H9N2
A/environment/Guangdong/GD130184/2013	M	A/Environment/Guangdong/GD130184/2013	EPI490990	gisaid	China	2013-05-07	A/environment/Guangdong/GD130184/2013	Guangdong Provincial Center for Disease Control and Prevention	Guandong Centers for Disease Control	NA	H9N2
A/chicken/Shangdong/SDWF29/2012	M	A/Chicken/Shangdong/SDWF29/2012	EPI466349	gisaid	China	2012-05-09	A/chicken/Shangdong/SDWF29/2012	Yangzhou University	Chinese Academy of Sciences	Daxin, P	H9N2
A/chicken/Hong Kong/NT180W/2011	M	A/Chicken/Hong Kong/NT180W/2011	EPI469995	gisaid	China	2011	A/chicken/Hong Kong/NT180W/2011	NA	Other Database Import	Lam,T.T.Y.; Wang,J.; Shen,Y.; Zhou,B.; Duan,L.; Cheung,C.L.; Ma,C.; Lycett,S.J.; Leung,C.Y.H.; Chen,X.; Li,L.; Hong,W.; Chai,Y.; Zhou,L.; Liang,H.; Ou,Z.; Liu,Y.; Farooqui,A.; Kelvin,D.J.; Poon,L.L.M.; Smith,D.K.; Pybus,O.G.; Leung,G.M.; Shu,Y.; Webster,R.G.; Webby,R.J.; Peiris,J.S.M.; Rambaut,A.; Zhu,H.; Guan,Y.	H9N2
A/partridge/Shantou/354/2002	M	A/Partridge/Shantou/354/2002	EPI65504	gisaid	China	2002	A/partridge/Shantou/354/2002	NA	Other Database Import	NA	H9N2
A/Chicken/Nanjing/106-2/2013	M	A/Chicken/Nanjing/106-2/2013	EPI515808	gisaid	China	2013-04-16	A/Chicken/Nanjing/106-2/2013	Beijing Institute of Microbiology and Epidemiology	Beijing Institute of Microbiology and Epidemiology	Fan, Hang; Liu, Wei; Tong, Yigang; Cao, Wuchun	H9N2
A/chukkar/Shantou/4350/2003	M	A/Chukkar/Shantou/4350/2003	EPI66834	gisaid	China	2003	A/chukkar/Shantou/4350/2003	NA	Other Database Import	NA	H9N2
A/quail/Shantou/403/2004	M	A/Quail/Shantou/403/2004	EPI113738	gisaid	China	2004	A/quail/Shantou/403/2004	NA	Other Database Import	NA	H9N2
A/mallard/Jiangxi/43/2011	M	A/Mallard/Jiangxi/43/2011	EPI439687	gisaid	China	2011-02	A/mallard/Jiangxi/43/2011	NA	Other Database Import	Zhu,G.; He,G.	H9N2
A/chicken/Rizhao/1363/2013	M	A/Chicken/Rizhao/1363/2013	EPI470071	gisaid	China	2013	A/chicken/Rizhao/1363/2013	NA	Other Database Import	Lam,T.T.Y.; Wang,J.; Shen,Y.; Zhou,B.; Duan,L.; Cheung,C.L.; Ma,C.; Lycett,S.J.; Leung,C.Y.H.; Chen,X.; Li,L.; Hong,W.; Chai,Y.; Zhou,L.; Liang,H.; Ou,Z.; Liu,Y.; Farooqui,A.; Kelvin,D.J.; Poon,L.L.M.; Smith,D.K.; Pybus,O.G.; Leung,G.M.; Shu,Y.; Webster,R.G.; Webby,R.J.; Peiris,J.S.M.; Rambaut,A.; Zhu,H.; Guan,Y.	H9N2
A/chukkar/Shantou/469/2002	M	A/Chukkar/Shantou/469/2002	EPI65922	gisaid	China	2002	A/chukkar/Shantou/469/2002	NA	Other Database Import	NA	H9N2
A/chicken/Rizhao/249/2013	M	A/Chicken/Rizhao/249/2013	EPI470063	gisaid	China	2013	A/chicken/Rizhao/249/2013	NA	Other Database Import	Lam,T.T.Y.; Wang,J.; Shen,Y.; Zhou,B.; Duan,L.; Cheung,C.L.; Ma,C.; Lycett,S.J.; Leung,C.Y.H.; Chen,X.; Li,L.; Hong,W.; Chai,Y.; Zhou,L.; Liang,H.; Ou,Z.; Liu,Y.; Farooqui,A.; Kelvin,D.J.; Poon,L.L.M.; Smith,D.K.; Pybus,O.G.; Leung,G.M.; Shu,Y.; Webster,R.G.; Webby,R.J.; Peiris,J.S.M.; Rambaut,A.; Zhu,H.; Guan,Y.	H9N2
A/chicken/Hong Kong/YO173W/2011	M	A/Chicken/Hong Kong/YO173W/2011	EPI470002	gisaid	China	2011	A/chicken/Hong Kong/YO173W/2011	NA	Other Database Import	Lam,T.T.Y.; Wang,J.; Shen,Y.; Zhou,B.; Duan,L.; Cheung,C.L.; Ma,C.; Lycett,S.J.; Leung,C.Y.H.; Chen,X.; Li,L.; Hong,W.; Chai,Y.; Zhou,L.; Liang,H.; Ou,Z.; Liu,Y.; Farooqui,A.; Kelvin,D.J.; Poon,L.L.M.; Smith,D.K.; Pybus,O.G.; Leung,G.M.; Shu,Y.; Webster,R.G.; Webby,R.J.; Peiris,J.S.M.; Rambaut,A.; Zhu,H.; Guan,Y.	H9N2
A/chicken/Hong Kong/JV75/2011	M	A/Chicken/Hong Kong/JV75/2011	EPI469991	gisaid	China	2011	A/chicken/Hong Kong/JV75/2011	NA	Other Database Import	Lam,T.T.Y.; Wang,J.; Shen,Y.; Zhou,B.; Duan,L.; Cheung,C.L.; Ma,C.; Lycett,S.J.; Leung,C.Y.H.; Chen,X.; Li,L.; Hong,W.; Chai,Y.; Zhou,L.; Liang,H.; Ou,Z.; Liu,Y.; Farooqui,A.; Kelvin,D.J.; Poon,L.L.M.; Smith,D.K.; Pybus,O.G.; Leung,G.M.; Shu,Y.; Webster,R.G.; Webby,R.J.; Peiris,J.S.M.; Rambaut,A.; Zhu,H.; Guan,Y.	H9N2
A/chicken/Hong Kong/WF3/2012	M	A/Chicken/Hong Kong/WF3/2012	EPI470008	gisaid	China	2012	A/chicken/Hong Kong/WF3/2012	NA	Other Database Import	Lam,T.T.Y.; Wang,J.; Shen,Y.; Zhou,B.; Duan,L.; Cheung,C.L.; Ma,C.; Lycett,S.J.; Leung,C.Y.H.; Chen,X.; Li,L.; Hong,W.; Chai,Y.; Zhou,L.; Liang,H.; Ou,Z.; Liu,Y.; Farooqui,A.; Kelvin,D.J.; Poon,L.L.M.; Smith,D.K.; Pybus,O.G.; Leung,G.M.; Shu,Y.; Webster,R.G.; Webby,R.J.; Peiris,J.S.M.; Rambaut,A.; Zhu,H.; Guan,Y.	H9N2
A/pheasant/Shantou/7501/2004	M	A/Pheasant/Shantou/7501/2004	EPI67480	gisaid	China	2004	A/pheasant/Shantou/7501/2004	NA	Other Database Import	NA	H9N2
A/partridge/Shantou/6004/2004	M	A/Partridge/Shantou/6004/2004	EPI67252	gisaid	China	2004	A/partridge/Shantou/6004/2004	NA	Other Database Import	NA	H9N2
A/chicken/Jiangsu/ZJDT/2011	M	A/Chicken/Jiangsu/ZJDT/2011	EPI466309	gisaid	China	2011-05-21	A/chicken/Jiangsu/ZJDT/2011	Yangzhou University	Chinese Academy of Sciences	Daxin, P	H9N2
A/quail/Shantou/1038/2002	M	A/Quail/Shantou/1038/2002	EPI113692	gisaid	China	2002	A/quail/Shantou/1038/2002	NA	Other Database Import	NA	H9N2
A/quail/Shantou/1912/2001	M	A/Quail/Shantou/1912/2001	EPI113666	gisaid	China	2001	A/quail/Shantou/1912/2001	NA	Other Database Import	NA	H9N2
A/chicken/Hangzhou/48-2/2013	M	A/Chicken/Hangzhou/48-2/2013	EPI468353	gisaid	China	2013-04-10	A/chicken/Hangzhou/48-2/2013	Hangzhou Center for Disease Control and Prevention	Hangzhou Center for Disease Control and Prevention	Li,J;Jin,T;Yu,XF;Pu,XY;Pan,JC	H9N2
A/chicken/Jiangsu/CZWJ5/2013	M	A/Chicken/Jiangsu/CZWJ5/2013	EPI466499	gisaid	China	2013-01-23	A/chicken/Jiangsu/CZWJ5/2013	Yangzhou University	Chinese Academy of Sciences	Daxin, P	H9N2
A/chicken/Hangzhou/50-2/2013	M	A/Chicken/Hangzhou/50-2/2013	EPI468359	gisaid	China	2013-04-10	A/chicken/Hangzhou/50-2/2013	Hangzhou Center for Disease Control and Prevention	Hangzhou Center for Disease Control and Prevention	Li,J;Jin,T;Yu,XF;Pu,XY;Pan,JC	H9N2
A/chicken/Hong Kong/YU119/2009	M	A/Chicken/Hong Kong/YU119/2009	EPI469972	gisaid	China	2009	A/chicken/Hong Kong/YU119/2009	NA	Other Database Import	Lam,T.T.Y.; Wang,J.; Shen,Y.; Zhou,B.; Duan,L.; Cheung,C.L.; Ma,C.; Lycett,S.J.; Leung,C.Y.H.; Chen,X.; Li,L.; Hong,W.; Chai,Y.; Zhou,L.; Liang,H.; Ou,Z.; Liu,Y.; Farooqui,A.; Kelvin,D.J.; Poon,L.L.M.; Smith,D.K.; Pybus,O.G.; Leung,G.M.; Shu,Y.; Webster,R.G.; Webby,R.J.; Peiris,J.S.M.; Rambaut,A.; Zhu,H.; Guan,Y.	H9N2
A/quail/Jiangsu/WX3/2013	M	A/Quail/Jiangsu/WX3/2013	EPI466485	gisaid	China	2013-04-06	A/quail/Jiangsu/WX3/2013	Yangzhou University	Chinese Academy of Sciences	Daxin, P	H9N2
A/quail/Shantou/3308/2003	M	A/Quail/Shantou/3308/2003	EPI113720	gisaid	China	2003	A/quail/Shantou/3308/2003	NA	Other Database Import	NA	H9N2
A/chicken/Jiangsu/DT/2009	M	A/Chicken/Jiangsu/DT/2009	EPI466317	gisaid	China	2009-09-20	A/chicken/Jiangsu/DT/2009	Yangzhou University	Chinese Academy of Sciences	Daxin, P	H9N2
A/chicken/Jiangsu/WJYBF/2012	M	A/Chicken/Jiangsu/WJYBF/2012	EPI466421	gisaid	China	2012-03-24	A/chicken/Jiangsu/WJYBF/2012	Yangzhou University	Chinese Academy of Sciences	Daxin, P	H9N2
A/quail/Shantou/19506/2005	M	A/Quail/Shantou/19506/2005	EPI113776	gisaid	China	2005	A/quail/Shantou/19506/2005	NA	Other Database Import	NA	H9N2
A/chicken/Jiangsu/XZWHL/2012	M	A/Chicken/Jiangsu/XZWHL/2012	EPI466341	gisaid	China	2012-03-24	A/chicken/Jiangsu/XZWHL/2012	Yangzhou University	Chinese Academy of Sciences	Daxin, P	H9N2
A/quail/Shantou/396/2002	M	A/Quail/Shantou/396/2002	EPI113688	gisaid	China	2002	A/quail/Shantou/396/2002	NA	Other Database Import	NA	H9N2
A/partridge/Shantou/7343/2004	M	A/Partridge/Shantou/7343/2004	EPI67461	gisaid	China	2004	A/partridge/Shantou/7343/2004	NA	Other Database Import	NA	H9N2
A/Hong Kong/308/2014	M	A/Human/Hong Kong/308/2014	EPI498032	gisaid	Hong Kong (SAR)	2013-12-28	A/Hong Kong/308/2014	Public Health Laboratory Services Branch, Centre for Health Protection	Public Health Laboratory Services Branch, Centre for Health Protection	Mak,G.C.; Cheng,P.K.C.; Lo,J.Y.C.	H9N2
A/chicken/Fujian/11302/2005	M	A/Chicken/Fujian/11302/2005	EPI65618	gisaid	China	2005	A/chicken/Fujian/11302/2005	NA	Other Database Import	NA	H9N2
A/chicken/Jiangsu/WJHRG/2012	M	A/Chicken/Jiangsu/WJHRG/2012	EPI466269	gisaid	China	2012-03-24	A/chicken/Jiangsu/WJHRG/2012	Yangzhou University	Chinese Academy of Sciences	Daxin, P	H9N2
A/environment/Chongqing/00516/2013	M	A/Environment/Chongqing/00516/2013	EPI497502	gisaid	China	2013-03-13	A/environment/Chongqing/00516/2013	NA	WHO Chinese National Influenza Center	Rongbao,Gao; Xiaodan,Li;Ye,Zhang;Shumei,Zou;Xiang,Zhao;Xiyan,Li;Dayan,Wang;Yuelong,Shu	H9N2
A/environment/Hangzhou/34-2/2013	M	A/Environment/Hangzhou/34-2/2013	EPI473796	gisaid	China	2013-04-04	A/environment/Hangzhou/34-2/2013	Hangzhou Center for Disease Control and Prevention	Hangzhou Center for Disease Control and Prevention	Li,J;Jin,T;Yu,XF;Cui, YJ; Pu,XY;Liu,J;Pan,JC	H9N2
A/chicken/Hong Kong/FY105W/2012	M	A/Chicken/Hong Kong/FY105W/2012	EPI470017	gisaid	China	2012	A/chicken/Hong Kong/FY105W/2012	NA	Other Database Import	Lam,T.T.Y.; Wang,J.; Shen,Y.; Zhou,B.; Duan,L.; Cheung,C.L.; Ma,C.; Lycett,S.J.; Leung,C.Y.H.; Chen,X.; Li,L.; Hong,W.; Chai,Y.; Zhou,L.; Liang,H.; Ou,Z.; Liu,Y.; Farooqui,A.; Kelvin,D.J.; Poon,L.L.M.; Smith,D.K.; Pybus,O.G.; Leung,G.M.; Shu,Y.; Webster,R.G.; Webby,R.J.; Peiris,J.S.M.; Rambaut,A.; Zhu,H.; Guan,Y.	H9N2
A/quail/Shantou/222/2001	M	A/Quail/Shantou/222/2001	EPI113650	gisaid	China	2001	A/quail/Shantou/222/2001	NA	Other Database Import	NA	H9N2
A/spot-billed duck/Jiangxi/33/2011	M	A/Spot Billed Duck/Jiangxi/33/2011	EPI439679	gisaid	China	2011-02	A/spot-billed duck/Jiangxi/33/2011	NA	Other Database Import	Zhu,G.; He,G.	H9N2
A/quail/Hangzhou/35/2013	M	A/Quail/Hangzhou/35/2013	EPI450834	gisaid	China	2013-04-04	A/quail/Hangzhou/35/2013	Hangzhou Center for Disease Control and Prevention	Hangzhou Center for Disease Control and Prevention	Yu,XF;Pan,JC;Pu,XY;Li,J	H9N2
A/chicken/Jiangsu/ZJDT1/2013	M	A/Chicken/Jiangsu/ZJDT1/2013	EPI466429	gisaid	China	2013-03-28	A/chicken/Jiangsu/ZJDT1/2013	Yangzhou University	Chinese Academy of Sciences	Daxin, P	H9N2
A/environment/Hunan/1-23/2007	M	A/Environment/Hunan/1-23/2007	EPI243494	gisaid	China	2007-03	A/environment/Hunan/1-23/2007	NA	Other Database Import	Zhang,H.; Chen,Z.	H9N2
A/chicken/Hong Kong/YU219/2010	M	A/Chicken/Hong Kong/YU219/2010	EPI469982	gisaid	China	2010	A/chicken/Hong Kong/YU219/2010	NA	Other Database Import	Lam,T.T.Y.; Wang,J.; Shen,Y.; Zhou,B.; Duan,L.; Cheung,C.L.; Ma,C.; Lycett,S.J.; Leung,C.Y.H.; Chen,X.; Li,L.; Hong,W.; Chai,Y.; Zhou,L.; Liang,H.; Ou,Z.; Liu,Y.; Farooqui,A.; Kelvin,D.J.; Poon,L.L.M.; Smith,D.K.; Pybus,O.G.; Leung,G.M.; Shu,Y.; Webster,R.G.; Webby,R.J.; Peiris,J.S.M.; Rambaut,A.; Zhu,H.; Guan,Y.	H9N2
A/chicken/Jiangsu/CZYWP/2012	M	A/Chicken/Jiangsu/CZYWP/2012	EPI466381	gisaid	China	2012-03-24	A/chicken/Jiangsu/CZYWP/2012	Yangzhou University	Chinese Academy of Sciences	Daxin, P	H9N2
A/pheasant/Shantou/11551/2005	M	A/Pheasant/Shantou/11551/2005	EPI67630	gisaid	China	2005	A/pheasant/Shantou/11551/2005	NA	Other Database Import	NA	H9N2
A/chicken/Shandong/SDWF17/2012	M	A/Chicken/Shandong/SDWF17/2012	EPI466261	gisaid	China	2012-05-09	A/chicken/Shandong/SDWF17/2012	Yangzhou University	Chinese Academy of Sciences	Daxin, P	H9N2
A/chicken/Hong Kong/CSW533/2011	M	A/Chicken/Hong Kong/CSW533/2011	EPI470004	gisaid	China	2011	A/chicken/Hong Kong/CSW533/2011	NA	Other Database Import	Lam,T.T.Y.; Wang,J.; Shen,Y.; Zhou,B.; Duan,L.; Cheung,C.L.; Ma,C.; Lycett,S.J.; Leung,C.Y.H.; Chen,X.; Li,L.; Hong,W.; Chai,Y.; Zhou,L.; Liang,H.; Ou,Z.; Liu,Y.; Farooqui,A.; Kelvin,D.J.; Poon,L.L.M.; Smith,D.K.; Pybus,O.G.; Leung,G.M.; Shu,Y.; Webster,R.G.; Webby,R.J.; Peiris,J.S.M.; Rambaut,A.; Zhu,H.; Guan,Y.	H9N2
A/environment/Jiangxi/00452/2013	M	A/Environment/Jiangxi/00452/2013	EPI497527	gisaid	China	2013-02-27	A/environment/Jiangxi/00452/2013	NA	WHO Chinese National Influenza Center	Rongbao,Gao; Xiaodan,Li;Ye,Zhang;Shumei,Zou;Xiang,Zhao;Xiyan,Li;Dayan,Wang;Yuelong,Shu	H9N2
A/pheasant/Shantou/841/2004	M	A/Pheasant/Shantou/841/2004	EPI67043	gisaid	China	2004	A/pheasant/Shantou/841/2004	NA	Other Database Import	NA	H9N2
A/partridge/Shantou/688/2004	M	A/Partridge/Shantou/688/2004	EPI67024	gisaid	China	2004	A/partridge/Shantou/688/2004	NA	Other Database Import	NA	H9N2
A/quail/Shantou/4044/2003	M	A/Quail/Shantou/4044/2003	EPI113732	gisaid	China	2003	A/quail/Shantou/4044/2003	NA	Other Database Import	NA	H9N2
A/chicken/Jiangsu/HA2/2013	M	A/Chicken/Jiangsu/HA2/2013	EPI466477	gisaid	China	2013-04-05	A/chicken/Jiangsu/HA2/2013	Yangzhou University	Chinese Academy of Sciences	Daxin, P	H9N2
A/Chicken/Nanjing/023/2013	M	A/Chicken/Nanjing/023/2013	EPI515833	gisaid	China	2013-04-16	A/Chicken/Nanjing/023/2013	Beijing Institute of Microbiology and Epidemiology	Beijing Institute of Microbiology and Epidemiology	Fan, Hang; Liu, Wei; Tong, Yigang; Cao, Wuchun	H9N2
A/chicken/Fujian/8341/2005	M	A/Chicken/Fujian/8341/2005	EPI65485	gisaid	China	2005	A/chicken/Fujian/8341/2005	NA	Other Database Import	NA	H9N2
A/Mallard/Zhejiang/136/2013	M	A/Mallard/Zhejiang/136/2013	EPI466210	gisaid	China	2013-03-28	A/Mallard/Zhejiang/136/2013	State Key Laboratory of Virology and Wuhan Institute of Virology, Chinese Academy of Sciences	Chinese Academy of Sciences	Li,TianXian	H9N2
A/chicken/Rizhao/437/2013	M	A/Chicken/Rizhao/437/2013	EPI470064	gisaid	China	2013	A/chicken/Rizhao/437/2013	NA	Other Database Import	Lam,T.T.Y.; Wang,J.; Shen,Y.; Zhou,B.; Duan,L.; Cheung,C.L.; Ma,C.; Lycett,S.J.; Leung,C.Y.H.; Chen,X.; Li,L.; Hong,W.; Chai,Y.; Zhou,L.; Liang,H.; Ou,Z.; Liu,Y.; Farooqui,A.; Kelvin,D.J.; Poon,L.L.M.; Smith,D.K.; Pybus,O.G.; Leung,G.M.; Shu,Y.; Webster,R.G.; Webby,R.J.; Peiris,J.S.M.; Rambaut,A.; Zhu,H.; Guan,Y.	H9N2
A/environment/Guangdong/C13058252/2013	M	A/Environment/Guangdong/C13058252/2013	EPI491030	gisaid	China	2013-05-14	A/environment/Guangdong/C13058252/2013	Guangdong Provincial Center for Disease Control and Prevention	Guandong Centers for Disease Control	NA	H9N2
A/pheasant/Hong Kong/HH185/2007	M	A/Pheasant/Hong Kong/HH185/2007	EPI469950	gisaid	China	2007	A/pheasant/Hong Kong/HH185/2007	NA	Other Database Import	Lam,T.T.Y.; Wang,J.; Shen,Y.; Zhou,B.; Duan,L.; Cheung,C.L.; Ma,C.; Lycett,S.J.; Leung,C.Y.H.; Chen,X.; Li,L.; Hong,W.; Chai,Y.; Zhou,L.; Liang,H.; Ou,Z.; Liu,Y.; Farooqui,A.; Kelvin,D.J.; Poon,L.L.M.; Smith,D.K.; Pybus,O.G.; Leung,G.M.; Shu,Y.; Webster,R.G.; Webby,R.J.; Peiris,J.S.M.; Rambaut,A.; Zhu,H.; Guan,Y.	H9N2
A/quail/Shantou/13425/2005	M	A/Quail/Shantou/13425/2005	EPI113772	gisaid	China	2005	A/quail/Shantou/13425/2005	NA	Other Database Import	NA	H9N2
A/quail/Shantou/1865/2004	M	A/Quail/Shantou/1865/2004	EPI113742	gisaid	China	2004	A/quail/Shantou/1865/2004	NA	Other Database Import	NA	H9N2
A/chicken/Fujian/12252/2005	M	A/Chicken/Fujian/12252/2005	EPI65656	gisaid	China	2005	A/chicken/Fujian/12252/2005	NA	Other Database Import	NA	H9N2
A/chicken/Jiangsu/XZZSL/2012	M	A/Chicken/Jiangsu/XZZSL/2012	EPI466333	gisaid	China	2012-03-24	A/chicken/Jiangsu/XZZSL/2012	Yangzhou University	Chinese Academy of Sciences	Daxin, P	H9N2
A/spot-billed duck/Jiangxi/35/2011	M	A/Spot Billed Duck/Jiangxi/35/2011	EPI439681	gisaid	China	2011-02	A/spot-billed duck/Jiangxi/35/2011	NA	Other Database Import	Zhu,G.; He,G.	H9N2
A/chicken/Rizhao/1313/2013	M	A/Chicken/Rizhao/1313/2013	EPI470069	gisaid	China	2013	A/chicken/Rizhao/1313/2013	NA	Other Database Import	Lam,T.T.Y.; Wang,J.; Shen,Y.; Zhou,B.; Duan,L.; Cheung,C.L.; Ma,C.; Lycett,S.J.; Leung,C.Y.H.; Chen,X.; Li,L.; Hong,W.; Chai,Y.; Zhou,L.; Liang,H.; Ou,Z.; Liu,Y.; Farooqui,A.; Kelvin,D.J.; Poon,L.L.M.; Smith,D.K.; Pybus,O.G.; Leung,G.M.; Shu,Y.; Webster,R.G.; Webby,R.J.; Peiris,J.S.M.; Rambaut,A.; Zhu,H.; Guan,Y.	H9N2
A/Pigeon/Hong Kong/FY6/99	M	A/Pigeon/Hong Kong/FY6/1999	EPI6883	gisaid	Hong Kong (SAR)	1999	A/Pigeon/Hong Kong/FY6/99	NA	Other Database Import	NA	H9N2
A/chicken/Jiangsu/NTTZ/2013	M	A/Chicken/Jiangsu/NTTZ/2013	EPI466469	gisaid	China	2013-01-07	A/chicken/Jiangsu/NTTZ/2013	Yangzhou University	Chinese Academy of Sciences	Daxin, P	H9N2
A/chicken/Jiangsu/XZLZG/2012	M	A/Chicken/Jiangsu/XZLZG/2012	EPI466397	gisaid	China	2012-04-16	A/chicken/Jiangsu/XZLZG/2012	Yangzhou University	Chinese Academy of Sciences	Daxin, P	H9N2
A/Chicken/Nantong/031-2/2013	M	A/Chicken/Nantong/031-2/2013	EPI515841	gisaid	China	2013-04-16	A/Chicken/Nantong/031-2/2013	Beijing Institute of Microbiology and Epidemiology	Beijing Institute of Microbiology and Epidemiology	Fan, Hang; Liu, Wei; Tong, Yigang; Cao, Wuchun	H9N2
A/spot-billed duck/Jiangxi/34/2011	M	A/Spot Billed Duck/Jiangxi/34/2011	EPI439680	gisaid	China	2011-02	A/spot-billed duck/Jiangxi/34/2011	NA	Other Database Import	Zhu,G.; He,G.	H9N2
A/environment/Jiangxi/00449/2013	M	A/Environment/Jiangxi/00449/2013	EPI497514	gisaid	China	2013-02-27	A/environment/Jiangxi/00449/2013	NA	WHO Chinese National Influenza Center	Rongbao,Gao; Xiaodan,Li;Ye,Zhang;Shumei,Zou;Xiang,Zhao;Xiyan,Li;Dayan,Wang;Yuelong,Shu	H9N2
A/chicken/Hong Kong/SSP176/2009	M	A/Chicken/Hong Kong/SSP176/2009	EPI469968	gisaid	China	2009	A/chicken/Hong Kong/SSP176/2009	NA	Other Database Import	Lam,T.T.Y.; Wang,J.; Shen,Y.; Zhou,B.; Duan,L.; Cheung,C.L.; Ma,C.; Lycett,S.J.; Leung,C.Y.H.; Chen,X.; Li,L.; Hong,W.; Chai,Y.; Zhou,L.; Liang,H.; Ou,Z.; Liu,Y.; Farooqui,A.; Kelvin,D.J.; Poon,L.L.M.; Smith,D.K.; Pybus,O.G.; Leung,G.M.; Shu,Y.; Webster,R.G.; Webby,R.J.; Peiris,J.S.M.; Rambaut,A.; Zhu,H.; Guan,Y.	H9N2
A/chukkar/Shantou/6288/2004	M	A/Chukkar/Shantou/6288/2004	EPI67290	gisaid	China	2004	A/chukkar/Shantou/6288/2004	NA	Other Database Import	NA	H9N2
A/mallard/Jiangxi/39/2011	M	A/Mallard/Jiangxi/39/2011	EPI439684	gisaid	China	2011-02	A/mallard/Jiangxi/39/2011	NA	Other Database Import	Zhu,G.; He,G.	H9N2
A/chicken/Jiangsu/CZLJG/2012	M	A/Chicken/Jiangsu/CZLJG/2012	EPI466325	gisaid	China	2012-03-24	A/chicken/Jiangsu/CZLJG/2012	Yangzhou University	Chinese Academy of Sciences	Daxin, P	H9N2
A/chicken/Henan/1.2/2008	M	A/Chicken/Henan/1.2/2008	EPI270076	gisaid	China	2008-01-10	A/chicken/Henan/1.2/2008	NA	Other Database Import	Bi,J.; Qiao,J.; Deng,G.; Kong,F.; Li,X.; Xu,Q.	H9N2
A/chicken/Fujian/10308/2005	M	A/Chicken/Fujian/10308/2005	EPI65580	gisaid	China	2005	A/chicken/Fujian/10308/2005	NA	Other Database Import	NA	H9N2
A/environment/Jiangxi/02899/2012	M	A/Environment/Jiangxi/02899/2012	EPI497543	gisaid	China	2012-10-09	A/environment/Jiangxi/02899/2012	NA	WHO Chinese National Influenza Center	Rongbao,Gao; Xiaodan,Li;Ye,Zhang;Shumei,Zou;Xiang,Zhao;Xiyan,Li;Dayan,Wang;Yuelong,Shu	H9N2
A/chicken/Hong Kong/NT149W/2011	M	A/Chicken/Hong Kong/NT149W/2011	EPI469993	gisaid	China	2011	A/chicken/Hong Kong/NT149W/2011	NA	Other Database Import	Lam,T.T.Y.; Wang,J.; Shen,Y.; Zhou,B.; Duan,L.; Cheung,C.L.; Ma,C.; Lycett,S.J.; Leung,C.Y.H.; Chen,X.; Li,L.; Hong,W.; Chai,Y.; Zhou,L.; Liang,H.; Ou,Z.; Liu,Y.; Farooqui,A.; Kelvin,D.J.; Poon,L.L.M.; Smith,D.K.; Pybus,O.G.; Leung,G.M.; Shu,Y.; Webster,R.G.; Webby,R.J.; Peiris,J.S.M.; Rambaut,A.; Zhu,H.; Guan,Y.	H9N2
A/chicken/Rizhao/85/2013	M	A/Chicken/Rizhao/85/2013	EPI470062	gisaid	China	2013	A/chicken/Rizhao/85/2013	NA	Other Database Import	Lam,T.T.Y.; Wang,J.; Shen,Y.; Zhou,B.; Duan,L.; Cheung,C.L.; Ma,C.; Lycett,S.J.; Leung,C.Y.H.; Chen,X.; Li,L.; Hong,W.; Chai,Y.; Zhou,L.; Liang,H.; Ou,Z.; Liu,Y.; Farooqui,A.; Kelvin,D.J.; Poon,L.L.M.; Smith,D.K.; Pybus,O.G.; Leung,G.M.; Shu,Y.; Webster,R.G.; Webby,R.J.; Peiris,J.S.M.; Rambaut,A.; Zhu,H.; Guan,Y.	H9N2
A/spot-billed duck/Jiangxi/32/2011	M	A/Spot Billed Duck/Jiangxi/32/2011	EPI439678	gisaid	China	2011-02	A/spot-billed duck/Jiangxi/32/2011	NA	Other Database Import	Zhu,G.; He,G.	H9N2
A/quail/Shantou/384/2002	M	A/Quail/Shantou/384/2002	EPI113686	gisaid	China	2002	A/quail/Shantou/384/2002	NA	Other Database Import	NA	H9N2
A/pheasant/Shantou/2290/2004	M	A/Pheasant/Shantou/2290/2004	EPI67157	gisaid	China	2004	A/pheasant/Shantou/2290/2004	NA	Other Database Import	NA	H9N2
A/chicken/Hong Kong/YU344/2012	M	A/Chicken/Hong Kong/YU344/2012	EPI470016	gisaid	China	2012	A/chicken/Hong Kong/YU344/2012	NA	Other Database Import	Lam,T.T.Y.; Wang,J.; Shen,Y.; Zhou,B.; Duan,L.; Cheung,C.L.; Ma,C.; Lycett,S.J.; Leung,C.Y.H.; Chen,X.; Li,L.; Hong,W.; Chai,Y.; Zhou,L.; Liang,H.; Ou,Z.; Liu,Y.; Farooqui,A.; Kelvin,D.J.; Poon,L.L.M.; Smith,D.K.; Pybus,O.G.; Leung,G.M.; Shu,Y.; Webster,R.G.; Webby,R.J.; Peiris,J.S.M.; Rambaut,A.; Zhu,H.; Guan,Y.	H9N2
A/chicken/Rizhao/811/2013	M	A/Chicken/Rizhao/811/2013	EPI470067	gisaid	China	2013	A/chicken/Rizhao/811/2013	NA	Other Database Import	Lam,T.T.Y.; Wang,J.; Shen,Y.; Zhou,B.; Duan,L.; Cheung,C.L.; Ma,C.; Lycett,S.J.; Leung,C.Y.H.; Chen,X.; Li,L.; Hong,W.; Chai,Y.; Zhou,L.; Liang,H.; Ou,Z.; Liu,Y.; Farooqui,A.; Kelvin,D.J.; Poon,L.L.M.; Smith,D.K.; Pybus,O.G.; Leung,G.M.; Shu,Y.; Webster,R.G.; Webby,R.J.; Peiris,J.S.M.; Rambaut,A.; Zhu,H.; Guan,Y.	H9N2
A/environment/Guangdong/C13280011/2013	M	A/Environment/Guangdong/C13280011/2013	EPI490982	gisaid	China	2013-04-17	A/environment/Guangdong/C13280011/2013	Guangdong Provincial Center for Disease Control and Prevention	Guandong Centers for Disease Control	NA	H9N2
A/mallard/Jiangxi/40/2011	M	A/Mallard/Jiangxi/40/2011	EPI439685	gisaid	China	2011-02	A/mallard/Jiangxi/40/2011	NA	Other Database Import	Zhu,G.; He,G.	H9N2
A/Enviroment/Zhenjiang/h9/2013	M	A/Environment/Zhenjiang/h9/2013	EPI465416	gisaid	China	2013-04-07	A/Enviroment/Zhenjiang/h9/2013	Jiangsu Provincial Center for Disease Control and Prevention	institution of microbiology	NA	H9N2
A/chicken/Hong Kong/WF1W/2012	M	A/Chicken/Hong Kong/WF1W/2012	EPI470009	gisaid	China	2012	A/chicken/Hong Kong/WF1W/2012	NA	Other Database Import	Lam,T.T.Y.; Wang,J.; Shen,Y.; Zhou,B.; Duan,L.; Cheung,C.L.; Ma,C.; Lycett,S.J.; Leung,C.Y.H.; Chen,X.; Li,L.; Hong,W.; Chai,Y.; Zhou,L.; Liang,H.; Ou,Z.; Liu,Y.; Farooqui,A.; Kelvin,D.J.; Poon,L.L.M.; Smith,D.K.; Pybus,O.G.; Leung,G.M.; Shu,Y.; Webster,R.G.; Webby,R.J.; Peiris,J.S.M.; Rambaut,A.; Zhu,H.; Guan,Y.	H9N2
A/chicken/Yangzhou/11/2010	M	A/Chicken/Yangzhou/11/2010	EPI390598	gisaid	China	2010-11-16	A/chicken/Yangzhou/11/2010	NA	Other Database Import	Li,S.	H9N2
A/quail/Jiangsu/WX3/2013	NS	A/Quail/Jiangsu/WX3/2013	EPI466484	gisaid	China	2013-04-06	A/quail/Jiangsu/WX3/2013	Yangzhou University	Chinese Academy of Sciences	Daxin, P	H9N2
A/chicken/Hubei/01-MA01/1999	NS	A/Chicken/Hubei/01-MA01/1999	EPI337055	gisaid	China	1999	A/chicken/Hubei/01-MA01/1999	NA	Other Database Import	Zhang,Z.; Hu,S.; Li,Z.; Liu,M.; Li,S.; Xiao,Y.; Bi,D.	H9N2
A/Chicken/Nanchang/1-0016/2000	NS	A/Chicken/Nanchang/1-0016/2000	EPI15994	gisaid	China	2000	A/Chicken/Nanchang/1-0016/2000	NA	Other Database Import	NA	H9N2
A/chicken/Jiangsu/XZMG/2012	NS	A/Chicken/Jiangsu/XZMG/2012	EPI466292	gisaid	China	2012-04-13	A/chicken/Jiangsu/XZMG/2012	Yangzhou University	Chinese Academy of Sciences	Daxin, P	H9N2
A/duck/Jiangsu/YC2/2013	NS	A/Duck/Jiangsu/YC2/2013	EPI466460	gisaid	China	2013-04-05	A/duck/Jiangsu/YC2/2013	Yangzhou University	Chinese Academy of Sciences	Daxin, P	H9N2
A/chicken/Jiangsu/ZJDT1/2013	NS	A/Chicken/Jiangsu/ZJDT1/2013	EPI466428	gisaid	China	2013-03-28	A/chicken/Jiangsu/ZJDT1/2013	Yangzhou University	Chinese Academy of Sciences	Daxin, P	H9N2
A/chicken/Jiangsu/NTTZ/2013	NS	A/Chicken/Jiangsu/NTTZ/2013	EPI466468	gisaid	China	2013-01-07	A/chicken/Jiangsu/NTTZ/2013	Yangzhou University	Chinese Academy of Sciences	Daxin, P	H9N2
A/chicken/Jiangsu/CZLJG/2012	NS	A/Chicken/Jiangsu/CZLJG/2012	EPI466324	gisaid	China	2012-03-24	A/chicken/Jiangsu/CZLJG/2012	Yangzhou University	Chinese Academy of Sciences	Daxin, P	H9N2
A/environment/Chongqing/00516/2013	NS	A/Environment/Chongqing/00516/2013	EPI497500	gisaid	China	2013-03-13	A/environment/Chongqing/00516/2013	NA	WHO Chinese National Influenza Center	Rongbao,Gao; Xiaodan,Li;Ye,Zhang;Shumei,Zou;Xiang,Zhao;Xiyan,Li;Dayan,Wang;Yuelong,Shu	H9N2
A/environment/Jiangxi/02899/2012	NS	A/Environment/Jiangxi/02899/2012	EPI497539	gisaid	China	2012-10-09	A/environment/Jiangxi/02899/2012	NA	WHO Chinese National Influenza Center	Rongbao,Gao; Xiaodan,Li;Ye,Zhang;Shumei,Zou;Xiang,Zhao;Xiyan,Li;Dayan,Wang;Yuelong,Shu	H9N2
A/Enviroment/Zhenjiang/h9/2013	NS	A/Environment/Zhenjiang/h9/2013	EPI465417	gisaid	China	2013-04-07	A/Enviroment/Zhenjiang/h9/2013	Jiangsu Provincial Center for Disease Control and Prevention	institution of microbiology	NA	H9N2
A/environment/Guangdong/GD130206/2013	NS	A/Environment/Guangdong/GD130206/2013	EPI490997	gisaid	China	2013-05-28	A/environment/Guangdong/GD130206/2013	Guangdong Provincial Center for Disease Control and Prevention	Guandong Centers for Disease Control	NA	H9N2
A/chicken/Jiangsu/WJHDL/2012	NS	A/Chicken/Jiangsu/WJHDL/2012	EPI466237	gisaid	China	2012-03-24	A/chicken/Jiangsu/WJHDL/2012	Yangzhou University	Chinese Academy of Sciences	Daxin, P	H9N2
A/Chicken/Nanjing/106-2/2013	NS	A/Chicken/Nanjing/106-2/2013	EPI515809	gisaid	China	2013-04-16	A/Chicken/Nanjing/106-2/2013	Beijing Institute of Microbiology and Epidemiology	Beijing Institute of Microbiology and Epidemiology	Fan, Hang; Liu, Wei; Tong, Yigang; Cao, Wuchun	H9N2
A/chicken/Jiangsu/WJYBF/2012	NS	A/Chicken/Jiangsu/WJYBF/2012	EPI466420	gisaid	China	2012-03-24	A/chicken/Jiangsu/WJYBF/2012	Yangzhou University	Chinese Academy of Sciences	Daxin, P	H9N2
A/chicken/Jiangsu/CZJJF/2012	NS	A/Chicken/Jiangsu/CZJJF/2012	EPI466412	gisaid	China	2012-05-12	A/chicken/Jiangsu/CZJJF/2012	Yangzhou University	Chinese Academy of Sciences	Daxin, P	H9N2
A/chicken/Jiangsu/XZWHL/2012	NS	A/Chicken/Jiangsu/XZWHL/2012	EPI466340	gisaid	China	2012-03-24	A/chicken/Jiangsu/XZWHL/2012	Yangzhou University	Chinese Academy of Sciences	Daxin, P	H9N2
A/Chicken/Nantong/031-2/2013	NS	A/Chicken/Nantong/031-2/2013	EPI515842	gisaid	China	2013-04-16	A/Chicken/Nantong/031-2/2013	Beijing Institute of Microbiology and Epidemiology	Beijing Institute of Microbiology and Epidemiology	Fan, Hang; Liu, Wei; Tong, Yigang; Cao, Wuchun	H9N2
A/environment/Guangdong/C13058252/2013	NS	A/Environment/Guangdong/C13058252/2013	EPI491029	gisaid	China	2013-05-14	A/environment/Guangdong/C13058252/2013	Guangdong Provincial Center for Disease Control and Prevention	Guandong Centers for Disease Control	NA	H9N2
A/environment/Hunan/1-23/2007	NS	A/Environment/Hunan/1-23/2007	EPI243495	gisaid	China	2007-03	A/environment/Hunan/1-23/2007	NA	Other Database Import	Zhang,H.; Chen,Z.	H9N2
A/chicken/Zhejiang/NH5/2013	NS	A/Chicken/Zhejiang/NH5/2013	EPI466534	gisaid	China	2013-01-23	A/chicken/Zhejiang/NH5/2013	Yangzhou University	Chinese Academy of Sciences	Daxin, P	H9N2
A/chicken/Jiangsu/XZPZ/2011	NS	A/Chicken/Jiangsu/XZPZ/2011	EPI466300	gisaid	China	2011-03-28	A/chicken/Jiangsu/XZPZ/2011	Yangzhou University	Chinese Academy of Sciences	Daxin, P	H9N2
A/environment/Guangdong/C13280011/2013	NS	A/Environment/Guangdong/C13280011/2013	EPI490981	gisaid	China	2013-04-17	A/environment/Guangdong/C13280011/2013	Guangdong Provincial Center for Disease Control and Prevention	Guandong Centers for Disease Control	NA	H9N2
A/chicken/Jiangsu/YCDF/2012	NS	A/Chicken/Jiangsu/YCDF/2012	EPI466530	gisaid	China	2012-12-23	A/chicken/Jiangsu/YCDF/2012	Yangzhou University	Chinese Academy of Sciences	Daxin, P	H9N2
A/chicken/Jiangsu/HA2/2013	NS	A/Chicken/Jiangsu/HA2/2013	EPI466476	gisaid	China	2013-04-05	A/chicken/Jiangsu/HA2/2013	Yangzhou University	Chinese Academy of Sciences	Daxin, P	H9N2
A/environment/Guangdong/GD130210/2013	NS	A/Environment/Guangdong/GD130210/2013	EPI491005	gisaid	China	2013-05-28	A/environment/Guangdong/GD130210/2013	Guangdong Provincial Center for Disease Control and Prevention	Guandong Centers for Disease Control	NA	H9N2
A/environment/Jiangxi/02895/2012	NS	A/Environment/Jiangxi/02895/2012	EPI497534	gisaid	China	2012-10-09	A/environment/Jiangxi/02895/2012	NA	WHO Chinese National Influenza Center	Rongbao,Gao; Xiaodan,Li;Ye,Zhang;Shumei,Zou;Xiang,Zhao;Xiyan,Li;Dayan,Wang;Yuelong,Shu	H9N2
A/chicken/Jiangsu/ZJ4/2013	NS	A/Chicken/Jiangsu/ZJ4/2013	EPI466452	gisaid	China	2013-01-23	A/chicken/Jiangsu/ZJ4/2013	Yangzhou University	Chinese Academy of Sciences	Daxin, P	H9N2
A/environment/Jiangxi/00449/2013	NS	A/Environment/Jiangxi/00449/2013	EPI497518	gisaid	China	2013-02-27	A/environment/Jiangxi/00449/2013	NA	WHO Chinese National Influenza Center	Rongbao,Gao; Xiaodan,Li;Ye,Zhang;Shumei,Zou;Xiang,Zhao;Xiyan,Li;Dayan,Wang;Yuelong,Shu	H9N2
A/chicken/Shandong/SDWF17/2012	NS	A/Chicken/Shandong/SDWF17/2012	EPI466260	gisaid	China	2012-05-09	A/chicken/Shandong/SDWF17/2012	Yangzhou University	Chinese Academy of Sciences	Daxin, P	H9N2
A/chicken/Jiangsu/MYJMF/2012	NS	A/Chicken/Jiangsu/MYJMF/2012	EPI466404	gisaid	China	2012-03-24	A/chicken/Jiangsu/MYJMF/2012	Yangzhou University	Chinese Academy of Sciences	Daxin, P	H9N2
A/chicken/Jiangsu/XZZSL/2012	NS	A/Chicken/Jiangsu/XZZSL/2012	EPI466332	gisaid	China	2012-03-24	A/chicken/Jiangsu/XZZSL/2012	Yangzhou University	Chinese Academy of Sciences	Daxin, P	H9N2
A/chicken/Jiangsu/CZYWP/2012	NS	A/Chicken/Jiangsu/CZYWP/2012	EPI466380	gisaid	China	2012-03-24	A/chicken/Jiangsu/CZYWP/2012	Yangzhou University	Chinese Academy of Sciences	Daxin, P	H9N2
A/chicken/Jiangsu/YCDT/2013	NS	A/Chicken/Jiangsu/YCDT/2013	EPI466505	gisaid	China	2013-03-29	A/chicken/Jiangsu/YCDT/2013	Yangzhou University	Chinese Academy of Sciences	Daxin, P	H9N2
A/chicken/Jiangsu/CZJT2/2013	NS	A/Chicken/Jiangsu/CZJT2/2013	EPI466444	gisaid	China	2013-01-23	A/chicken/Jiangsu/CZJT2/2013	Yangzhou University	Chinese Academy of Sciences	Daxin, P	H9N2
A/chicken/Jiangsu/DT/2009	NS	A/Chicken/Jiangsu/DT/2009	EPI466316	gisaid	China	2009-09-20	A/chicken/Jiangsu/DT/2009	Yangzhou University	Chinese Academy of Sciences	Daxin, P	H9N2
A/chicken/Shangdong/SDWD/2011	NS	A/Chicken/Shangdong/SDWD/2011	EPI466284	gisaid	China	2011-01-26	A/chicken/Shangdong/SDWD/2011	Yangzhou University	Chinese Academy of Sciences	Daxin, P	H9N2
A/chicken/Jiangsu/CZWJ5/2013	NS	A/Chicken/Jiangsu/CZWJ5/2013	EPI466498	gisaid	China	2013-01-23	A/chicken/Jiangsu/CZWJ5/2013	Yangzhou University	Chinese Academy of Sciences	Daxin, P	H9N2
A/Chicken/Nanjing/023/2013	NS	A/Chicken/Nanjing/023/2013	EPI515834	gisaid	China	2013-04-16	A/Chicken/Nanjing/023/2013	Beijing Institute of Microbiology and Epidemiology	Beijing Institute of Microbiology and Epidemiology	Fan, Hang; Liu, Wei; Tong, Yigang; Cao, Wuchun	H9N2
A/chicken/Jiangsu/XZ6/2012	NS	A/Chicken/Jiangsu/XZ6/2012	EPI466436	gisaid	China	2012-11-06	A/chicken/Jiangsu/XZ6/2012	Yangzhou University	Chinese Academy of Sciences	Daxin, P	H9N2
A/duck/Jiangsu/1-MA/2008	NS	A/Duck/Jiangsu/1-MA/2008	EPI499561	gisaid	China	2008	A/duck/Jiangsu/1-MA/2008	NA	Other Database Import	Liu,Q.	H9N2
A/chicken/Jiangsu/CZZWQ/2012	NS	A/Chicken/Jiangsu/CZZWQ/2012	EPI466244	gisaid	China	2012-05-12	A/chicken/Jiangsu/CZZWQ/2012	Yangzhou University	Chinese Academy of Sciences	Daxin, P	H9N2
A/chicken/Hangzhou/50-2/2013	NS	A/Chicken/Hangzhou/50-2/2013	EPI468360	gisaid	China	2013-04-10	A/chicken/Hangzhou/50-2/2013	Hangzhou Center for Disease Control and Prevention	Hangzhou Center for Disease Control and Prevention	Li,J;Jin,T;Yu,XF;Pu,XY;Pan,JC	H9N2
A/chicken/Shangdong/SDWF14/2012	NS	A/Chicken/Shangdong/SDWF14/2012	EPI466276	gisaid	China	2012-05-09	A/chicken/Shangdong/SDWF14/2012	Yangzhou University	Chinese Academy of Sciences	Daxin, P	H9N2
A/Mallard/Zhejiang/136/2013	NS	A/Mallard/Zhejiang/136/2013	EPI466218	gisaid	China	2013-03-28	A/Mallard/Zhejiang/136/2013	State Key Laboratory of Virology and Wuhan Institute of Virology, Chinese Academy of Sciences	Chinese Academy of Sciences	Li,TianXian	H9N2
A/chicken/Jiangsu/DTNSZ/2011	NS	A/Chicken/Jiangsu/DTNSZ/2011	EPI466372	gisaid	China	2011-01-21	A/chicken/Jiangsu/DTNSZ/2011	Yangzhou University	Chinese Academy of Sciences	Daxin, P	H9N2
A/chicken/Jiangsu/XZLZG/2012	NS	A/Chicken/Jiangsu/XZLZG/2012	EPI466396	gisaid	China	2012-04-16	A/chicken/Jiangsu/XZLZG/2012	Yangzhou University	Chinese Academy of Sciences	Daxin, P	H9N2
A/environment/Guangdong/2013XN11652/2013	NS	A/Environment/Guangdong/2013XN11652/2013	EPI491021	gisaid	China	2013-05-18	A/environment/Guangdong/2013XN11652/2013	Guangdong Provincial Center for Disease Control and Prevention	Guandong Centers for Disease Control	NA	H9N2
A/environment/Guangdong/GD130184/2013	NS	A/Environment/Guangdong/GD130184/2013	EPI490989	gisaid	China	2013-05-07	A/environment/Guangdong/GD130184/2013	Guangdong Provincial Center for Disease Control and Prevention	Guandong Centers for Disease Control	NA	H9N2
A/quail/Hangzhou/35/2013	NS	A/Quail/Hangzhou/35/2013	EPI450835	gisaid	China	2013-04-04	A/quail/Hangzhou/35/2013	Hangzhou Center for Disease Control and Prevention	Hangzhou Center for Disease Control and Prevention	Yu,XF;Pan,JC;Pu,XY;Li,J	H9N2
A/chicken/Jiangsu/ZJDT/2011	NS	A/Chicken/Jiangsu/ZJDT/2011	EPI466308	gisaid	China	2011-05-21	A/chicken/Jiangsu/ZJDT/2011	Yangzhou University	Chinese Academy of Sciences	Daxin, P	H9N2
A/Chicken/Suzhou/097-2/2013	NS	A/Chicken/Suzhou/097-2/2013	EPI515826	gisaid	China	2013-04-08	A/Chicken/Suzhou/097-2/2013	Beijing Institute of Microbiology and Epidemiology	Beijing Institute of Microbiology and Epidemiology	Fan, Hang; Liu, Wei; Tong, Yigang; Cao, Wuchun	H9N2
A/chicken/Jiangsu/TZXH/2013	NS	A/Chicken/Jiangsu/TZXH/2013	EPI466511	gisaid	China	2013-04-05	A/chicken/Jiangsu/TZXH/2013	Yangzhou University	Chinese Academy of Sciences	Daxin, P	H9N2
A/chicken/Jiangsu/YZ0511/2011	NS	A/Chicken/Jiangsu/YZ0511/2011	EPI466388	gisaid	China	2011-05-11	A/chicken/Jiangsu/YZ0511/2011	Yangzhou University	Chinese Academy of Sciences	Daxin, P	H9N2
A/chicken/Jiangsu/YZ0611/2011	NS	A/Chicken/Jiangsu/YZ0611/2011	EPI466364	gisaid	China	2011-06-11	A/chicken/Jiangsu/YZ0611/2011	Yangzhou University	Chinese Academy of Sciences	Daxin, P	H9N2
A/chicken/Jiangsu/XZ38/2012	NS	A/Chicken/Jiangsu/XZ38/2012	EPI466252	gisaid	China	2012-01-12	A/chicken/Jiangsu/XZ38/2012	Yangzhou University	Chinese Academy of Sciences	Daxin, P	H9N2
A/chicken/Jiangsu/CZ1/2012	NS	A/Chicken/Jiangsu/CZ1/2012	EPI466490	gisaid	China	2012-11-20	A/chicken/Jiangsu/CZ1/2012	Yangzhou University	Chinese Academy of Sciences	Daxin, P	H9N2
A/chicken/Jiangsu/WJHRG/2012	NS	A/Chicken/Jiangsu/WJHRG/2012	EPI466268	gisaid	China	2012-03-24	A/chicken/Jiangsu/WJHRG/2012	Yangzhou University	Chinese Academy of Sciences	Daxin, P	H9N2
A/chicken/Jiangsu/YZ4/2012	NS	A/Chicken/Jiangsu/YZ4/2012	EPI466518	gisaid	China	2012-11-09	A/chicken/Jiangsu/YZ4/2012	Yangzhou University	Chinese Academy of Sciences	Daxin, P	H9N2
A/environment/Guangdong/C13058260/2013	NS	A/Environment/Guangdong/C13058260/2013	EPI491013	gisaid	China	2013-05-14	A/environment/Guangdong/C13058260/2013	Guangdong Provincial Center for Disease Control and Prevention	Guandong Centers for Disease Control	NA	H9N2
A/Hong Kong/308/2014	NS	A/Human/Hong Kong/308/2014	EPI498031	gisaid	Hong Kong (SAR)	2013-12-28	A/Hong Kong/308/2014	Public Health Laboratory Services Branch, Centre for Health Protection	Public Health Laboratory Services Branch, Centre for Health Protection	Mak,G.C.; Cheng,P.K.C.; Lo,J.Y.C.	H9N2
A/Chicken/Nanjing/503/2013	NS	A/Chicken/Nanjing/503/2013	EPI515817	gisaid	China	2013-04-16	A/Chicken/Nanjing/503/2013	Beijing Institute of Microbiology and Epidemiology	Beijing Institute of Microbiology and Epidemiology	Fan, Hang; Liu, Wei; Tong, Yigang; Cao, Wuchun	H9N2
A/chicken/Jiangsu/DT0112/2012	NS	A/Chicken/Jiangsu/DT0112/2012	EPI466356	gisaid	China	2012-02-12	A/chicken/Jiangsu/DT0112/2012	Yangzhou University	Chinese Academy of Sciences	Daxin, P	H9N2
A/chicken/Jiangsu/NTHA1/2012	NS	A/Chicken/Jiangsu/NTHA1/2012	EPI466525	gisaid	China	2012-12-28	A/chicken/Jiangsu/NTHA1/2012	Yangzhou University	Chinese Academy of Sciences	Daxin, P	H9N2
A/environment/Hangzhou/34-2/2013	NS	A/Environment/Hangzhou/34-2/2013	EPI473797	gisaid	China	2013-04-04	A/environment/Hangzhou/34-2/2013	Hangzhou Center for Disease Control and Prevention	Hangzhou Center for Disease Control and Prevention	Li,J;Jin,T;Yu,XF;Cui, YJ; Pu,XY;Liu,J;Pan,JC	H9N2
A/environment/Jiangxi/00452/2013	NS	A/Environment/Jiangxi/00452/2013	EPI497523	gisaid	China	2013-02-27	A/environment/Jiangxi/00452/2013	NA	WHO Chinese National Influenza Center	Rongbao,Gao; Xiaodan,Li;Ye,Zhang;Shumei,Zou;Xiang,Zhao;Xiyan,Li;Dayan,Wang;Yuelong,Shu	H9N2
A/chicken/Hangzhou/48-2/2013	NS	A/Chicken/Hangzhou/48-2/2013	EPI468354	gisaid	China	2013-04-10	A/chicken/Hangzhou/48-2/2013	Hangzhou Center for Disease Control and Prevention	Hangzhou Center for Disease Control and Prevention	Li,J;Jin,T;Yu,XF;Pu,XY;Pan,JC	H9N2
A/chicken/Shangdong/SDWF29/2012	NS	A/Chicken/Shangdong/SDWF29/2012	EPI466348	gisaid	China	2012-05-09	A/chicken/Shangdong/SDWF29/2012	Yangzhou University	Chinese Academy of Sciences	Daxin, P	H9N2
